# Supplementary material for: The genetic basis of variation in immune defense against Lysinibacillus fusiformis infection in Drosophila melanogaster
Source: PLoS Pathog. 2023 Aug 7;19(8):e1010934. doi: 10.1371/journal.ppat.1010934 (PMC10434897; doi:10.1371/journal.ppat.1010934)
Supplement: S1 Table — (XLSX) [file ppat.1010934.s001.xlsx]

## Sheet: Sheet1
GO term	Description	P-value	FDR q-value	Enrichment (N, B, n, b)
GO:0051707	response to other organism	5.61e-24	4.11e-20	22.17 (8452,246,31,20)
GO:0043207	response to external biotic stimulus	7.8e-24	2.86e-20	21.81 (8452,250,31,20)
GO:0009607	response to biotic stimulus	8.47e-24	2.07e-20	21.72 (8452,251,31,20)
GO:0051704	multi-organism process	8.61e-22	1.58e-18	17.31 (8452,315,31,20)
GO:0009617	response to bacterium	2.46e-21	3.6e-18	26.34 (8452,176,31,17)
GO:0009605	response to external stimulus	3.87e-20	4.73e-17	12.58 (8452,455,31,21)
GO:0050896	response to stimulus	1.64e-18	1.72e-15	6.21 (8452,1141,31,26)
GO:0006952	defense response	4.59e-18	4.21e-15	17.04 (8452,272,31,17)
GO:0006955	immune response	7.46e-18	6.08e-15	28.27 (8452,135,31,14)
GO:0006950	response to stress	1.55e-17	1.14e-14	7.61 (8452,824,31,23)
GO:0002376	immune system process	2.58e-17	1.72e-14	21.41 (8452,191,31,15)
GO:0050830	defense response to Gram-positive bacterium	2.85e-17	1.74e-14	73.69 (8452,37,31,10)
GO:0006959	humoral immune response	1.22e-15	6.86e-13	74.36 (8452,33,31,9)
GO:0019731	antibacterial humoral response	3.79e-15	1.98e-12	99.14 (8452,22,31,8)
GO:0098542	defense response to other organism	3.79e-15	1.85e-12	18.26 (8452,209,31,14)
GO:0019730	antimicrobial humoral response	2.6e-14	1.19e-11	80.78 (8452,27,31,8)
GO:0042742	defense response to bacterium	1.45e-13	6.24e-11	20.45 (8452,160,31,12)
GO:0050829	defense response to Gram-negative bacterium	1.11e-09	4.51e-07	23.20 (8452,94,31,8)
GO:0002213	defense response to insect	5.14e-09	1.98e-06	155.80 (8452,7,31,4)
GO:0034605	cellular response to heat	1.03e-06	0.000379	49.57 (8452,22,31,4)
GO:0009620	response to fungus	3.28e-05	0.0115	21.38 (8452,51,31,4)
GO:0009408	response to heat	5.47e-05	0.0182	18.80 (8452,58,31,4)
GO:0031347	regulation of defense response	0.000109	0.0349	10.25 (8452,133,31,5)
GO:0031349	positive regulation of defense response	0.00015	0.0458	14.54 (8452,75,31,4)
