# Supplementary material for: The genetic basis of variation in immune defense against Lysinibacillus fusiformis infection in Drosophila melanogaster
Source: PLoS Pathog. 2023 Aug 7;19(8):e1010934. doi: 10.1371/journal.ppat.1010934 (PMC10434897; doi:10.1371/journal.ppat.1010934)
Supplement: S2 Table — All lines included or line 321 removed and at 5- or 2-days post infection. (XLSX) [file ppat.1010934.s002.xlsx]

## Sheet: Sheet1
Line	All.5day	No321.5day	All.2day	No321.2day
26	-0.538891	-0.490035	-0.874815	-0.726279
28	0.00885809	0.0088016	0.769136	0.653468
31	0.547468	0.500292	0.184266	0.169599
32	-0.0301812	-0.0362422	-0.123039	-0.0986551
38	-0.302901	-0.304505	-0.671673	-0.612027
40	0.894069	0.829816	0.792692	0.678119
41	-0.301713	-0.292083	-0.37096	-0.321565
42	-0.240024	-0.230517	-0.910532	-0.815839
45	0.387382	0.368644	0.254646	0.244376
48	0.63649	0.580046	0.265879	0.235271
57	-1.00505	-0.972999	-0.412623	-0.353776
59	-0.85322	-0.846051	-1.05483	-0.990281
69	0.489092	0.449902	0.300137	0.270143
73	-0.110642	-0.103133	-0.612847	-0.523884
75	-0.0523617	-0.0511301	-0.346132	-0.291768
83	0.441115	0.421336	0.70083	0.636543
85	-0.0144205	-0.0239043	0.701467	0.587674
88	-1.66547	-1.62752	-0.380552	-0.327351
91	0.359221	0.331184	0.160616	0.153486
93	-0.035299	-0.0377778	-0.354519	-0.297869
100	-0.126639	-0.140246	-0.293194	-0.266696
101	0.311739	0.279641	0.511334	0.418709
105	-0.442789	-0.43646	-0.681387	-0.612736
109	0.311775	0.255609	0.282096	0.218149
129	-0.748739	-0.731715	-1.23451	-1.15093
136	-0.750393	-0.737549	-0.783469	-0.714368
138	-0.958238	-0.922181	0.769136	0.653468
142	-0.591821	-0.558668	0.0620528	0.0583673
149	0.482175	0.439232	0.129461	0.121889
153	0.222031	0.211519	0.102118	0.10736
158	-0.679483	-0.664076	-0.746781	-0.67214
161	-0.594336	-0.565422	-0.13428	-0.101214
176	0.0126523	0.0152785	0.0659298	0.0712012
177	0.219514	0.207434	-0.387091	-0.323317
181	0.153849	0.138475	0.160616	0.153486
189	0.715784	0.666484	0.193756	0.188788
195	-0.411969	-0.415521	0.0690387	0.0573843
208	0.509504	0.483137	0.849178	0.728409
217	-1.85977	-1.82702	-0.761753	-0.693654
223	1.17495	1.06733	0.872729	0.744615
227	-1.33989	-1.31604	-1.79958	-1.7089
228	0.427149	0.39872	0.501299	0.448445
229	0.0601032	0.0595439	-0.315986	-0.253236
235	0.0186426	0.0134762	-0.314053	-0.265452
237	-0.407444	-0.391826	-0.607493	-0.54058
239	0.414278	0.367291	0.417538	0.357402
256	-0.620138	-0.613492	-0.644977	-0.587216
280	0.705573	0.655288	0.154104	0.152499
287	0.0217264	0.0193322	0.159242	0.170051
301	0.301289	0.265877	0.295716	0.251152
303	0.780435	0.709972	0.896446	0.759683
304	0.551094	0.492406	0.252763	0.213681
306	0.18404	0.175185	0.605376	0.543749
307	-0.0764162	-0.0828406	0.0141671	0.0157538
309	-2.66561	-2.52986	-1.99331	-1.82468
310	-0.607921	-0.58926	-0.299915	-0.24663
313	-0.367343	-0.364674	-0.982388	-0.904993
315	-1.04379	-1.01472	-0.763383	-0.687988
317	-0.546883	-0.525345	-0.0667893	-0.0597984
318	0.50156	0.466129	0.108616	0.119284
319	0.784273	0.714859	0.865626	0.731215
320	0.271203	0.259901	-0.204327	-0.162711
321	-3.45098	NA	-3.89273	NA
324	-0.620138	-0.613492	-0.644977	-0.587216
332	-0.115011	-0.112881	0.321729	0.28863
336	1.04887	0.970321	1.00921	0.87362
338	-0.04616	-0.0642146	-0.222961	-0.204147
340	1.05159	0.973804	0.983194	0.849698
348	0.363309	0.336377	0.876192	0.746908
350	0.133033	0.12175	0.00227325	0.0190307
352	0.804657	0.750564	0.591592	0.531497
354	-0.0906929	-0.0830612	0.320602	0.291123
355	-0.20213	-0.196005	-0.337326	-0.275234
356	-1.48204	-1.45131	-1.90265	-1.80531
357	0.0573404	0.0512335	0.742143	0.628836
358	0.158155	0.143958	0.461518	0.409242
359	0.0998845	0.0946408	0.120876	0.134591
360	0.968753	0.891837	1.0193	0.877259
361	-1.42854	-1.40563	-1.73246	-1.641
362	0.554598	0.523666	0.186337	0.186216
365	0.719236	0.633449	0.552624	0.448463
367	0.591488	0.545853	0.906554	0.774738
370	-1.06051	-1.02786	-0.934837	-0.849071
371	0.438353	0.417793	-0.0647852	-0.0327579
373	0.603399	0.573229	0.419487	0.399169
374	0.153849	0.138475	0.498142	0.442119
375	0.782277	0.710603	0.851015	0.71975
377	0.274122	0.247278	0.10475	0.0953872
379	0.0370239	0.0180023	0.459685	0.399466
380	0.158088	0.140257	0.311411	0.273724
381	0.158155	0.143958	-0.168147	-0.139287
382	-0.676958	-0.656892	-0.985384	-0.906445
383	0.258559	0.238948	0.00597637	0.0300402
385	0.705573	0.655288	0.49273	0.441573
386	0.504497	0.441904	0.409374	0.334199
390	0.221652	0.190702	-0.155905	-0.13438
391	0.0935293	0.080986	-0.455324	-0.410109
392	-0.867928	-0.820286	-0.693634	-0.59324
395	0.276061	0.258086	0.287272	0.274546
397	-0.04616	-0.0642146	0.0690387	0.0573843
399	0.688823	0.626875	0.293845	0.264457
405	0.454025	0.425017	0.446606	0.39851
406	-0.0402522	-0.0484342	-0.123276	-0.10336
409	0.0530347	0.0457557	0.409374	0.334199
426	1.17059	1.06534	0.876192	0.746908
427	0.504497	0.441904	0.409374	0.334199
437	-0.742594	-0.72584	-0.916077	-0.84365
439	0.568596	0.54467	0.629647	0.56946
440	-0.197103	-0.196152	0.160616	0.153486
441	-0.134709	-0.134848	-0.581387	-0.522453
443	0.478686	0.441738	0.786944	0.667809
461	0.128235	0.114569	0.0110684	0.0202746
486	0.680505	0.591876	0.555802	0.45054
491	0.366531	0.339571	0.283391	0.256271
492	-0.0750064	-0.0698601	-0.396601	-0.342053
502	1.00106	0.924904	0.978389	0.845071
505	0.0602697	0.0445369	0.896446	0.759683
508	-0.932616	-0.916233	-1.25632	-1.17526
509	-0.57057	-0.569589	-0.881905	-0.822982
513	-0.04616	-0.0642146	-0.222961	-0.204147
517	-0.113089	-0.114962	-0.435802	-0.384234
528	-0.461647	-0.443937	-0.0310291	-0.0052801
530	0.110334	0.10871	-0.349355	-0.298735
531	-0.220411	-0.208518	-0.35425	-0.299002
535	0.93146	0.857034	0.963553	0.825281
551	0.782277	0.710603	0.430825	0.376826
555	-0.486999	-0.474963	-0.413973	-0.364563
559	0.905382	0.8501	0.283478	0.269361
563	-0.481113	-0.472566	-0.173088	-0.142503
566	-0.0508236	-0.058105	-0.117026	-0.093377
584	-0.846612	-0.83043	-1.4416	-1.36191
589	0.676476	0.609292	0.261514	0.230311
595	0.397559	0.37399	-0.0901563	-0.0566203
596	-1.01875	-1.00207	-0.891714	-0.828705
627	-0.352879	-0.340673	-0.573967	-0.50377
630	-0.0880636	-0.0866429	-0.421233	-0.369722
634	-0.322058	-0.301385	-0.436042	-0.366999
639	-0.287518	-0.289615	-0.473055	-0.422499
646	0.311775	0.255609	0.282096	0.218149
703	-0.659866	-0.636207	-0.253074	-0.209234
705	0.228623	0.196173	0.196023	0.168263
707	0.337709	0.321552	0.0128868	0.0298119
712	-0.964909	-0.946469	-0.836018	-0.772625
714	-0.716934	-0.712489	-0.472399	-0.434251
716	0.359221	0.331184	0.498142	0.442119
721	-0.509556	-0.484903	-0.611229	-0.529735
727	0.0577982	0.0543433	0.476853	0.392477
730	0.932465	0.83709	0.712496	0.594122
732	-0.74091	-0.729996	-1.22258	-1.15302
737	-1.29275	-1.24406	-0.879023	-0.773126
738	-0.115112	-0.108498	-0.22581	-0.182892
748	0.291415	0.27952	0.857194	0.73632
757	-0.411969	-0.415521	-0.222961	-0.204147
761	-0.107393	-0.104317	-0.556006	-0.476535
765	-0.193685	-0.182079	-0.272557	-0.221094
774	0.912122	0.840452	0.937976	0.806459
776	0.208344	0.185792	0.396627	0.344675
783	0.169336	0.139419	0.417538	0.357402
786	0.568596	0.54467	0.310771	0.298191
787	-0.100913	-0.102627	-0.41599	-0.350968
790	-0.325334	-0.317166	0.0128868	0.0298119
796	-0.43321	-0.432876	-0.0704971	-0.0647405
799	0.50156	0.466129	1.06349	0.925542
801	0.247997	0.21997	0.243855	0.215628
802	-0.464834	-0.454431	-1.03079	-0.955218
804	0.359221	0.331184	0.498142	0.442119
805	0.573701	0.525655	0.472252	0.417808
808	0.507821	0.461054	0.084082	0.0793754
810	0.507821	0.461054	0.851015	0.71975
812	0.992428	0.899041	0.732869	0.620804
818	0.0410063	0.033687	0.536065	0.479622
819	-0.43321	-0.432876	-0.380126	-0.342427
820	0.455322	0.431581	-0.267324	-0.225638
821	0.651126	0.60412	0.937976	0.806459
822	0.110411	0.108535	-0.666156	-0.587861
832	0.0757468	0.0741446	-0.422807	-0.361947
837	0.753758	0.68962	0.392899	0.35068
843	0.507821	0.461054	0.430825	0.376826
849	0.243986	0.221174	0.779322	0.66167
850	-1.00261	-0.990799	-0.991195	-0.924445
852	-0.247428	-0.236232	0.310771	0.298191
853	-0.538891	-0.490035	-0.874815	-0.726279
855	-0.443739	-0.431395	-0.628206	-0.559238
857	-0.035299	-0.0377778	0.0620528	0.0583673
859	0.752851	0.716156	0.310771	0.298191
861	-0.342228	-0.310669	-0.630098	-0.518273
879	0.690047	0.642393	1.06349	0.925542
882	0.394953	0.377406	0.209296	0.206518
884	0.169336	0.139419	0.0690387	0.0573843
887	-0.915181	-0.892945	-0.77631	-0.705805
890	-0.113233	-0.109263	-0.0342944	-0.0140722
892	-0.230341	-0.228982	-0.0667893	-0.0597984
894	0.149864	0.142692	-0.435702	-0.378274
897	-0.184196	-0.184499	-0.619074	-0.553517
900	0.561799	0.534304	0.668217	0.606411
907	-2.08052	-2.01732	-1.051	-0.95083
908	1.07467	0.977899	0.769136	0.653468
911	-0.107496	-0.102057	-0.398537	-0.337497
913	-0.255411	-0.24609	-0.559149	-0.481768
