# Supplementary material for: The genetic basis of variation in immune defense against Lysinibacillus fusiformis infection in Drosophila melanogaster
Source: PLoS Pathog. 2023 Aug 7;19(8):e1010934. doi: 10.1371/journal.ppat.1010934 (PMC10434897; doi:10.1371/journal.ppat.1010934)
Supplement: S3 Table — (XLSX) [file ppat.1010934.s003.xlsx]

## Sheet: Sheet1
ID	Chr	Pos	MinorAllele	MajorAllele	RefAllele	MAF	MinorAlleleCount	MajorAlleleCount	SingleEff	SinglePval	SingleMixedPval	GeneAnnotation	RegulationAnnotation	FBgn
2L_2337165_SNP	2L	2337165	G	T	T	0.06806	13	178	0.4908	1.091e-07	1.37296e-07	SiteClass[FBgn0031414|eys|INTRON|0;FBgn0031413|CG9967|INTRON|0],TranscriptAnnot[INTRON(MODIFIER||||2165|eys|protein_coding|CODING|FBtr0114370|3);INTRON(MODIFIER||||2165|eys|protein_coding|CODING|FBtr0330694|3);INTRON(MODIFIER||||298|CG9967|protein_coding|CODING|FBtr0077799|1);INTRON(MODIFIER||||298|CG9967|protein_coding|CODING|FBtr0100648|1);INTRON(MODIFIER||||298|CG9967|protein_coding|CODING|FBt…	-	FBgn0031414, FBgn0031413
2L_3616472_SNP	2L	3616472	T	C	C	0.09375	18	174	0.4021	3.842e-07	5.14432e-07	SiteClass[FBgn0265369|CR44310|EXON|0],TranscriptAnnot[EXON(MODIFIER|||||CR44310|ncRNA|NON_CODING|FBtr0339570|1)]	(regulatory_region|REDfly_CRMs|FBsf0000435463),(TF_binding_site|BDTNP1_TFBS_da|FBsf0000321286),(TF_binding_site|BDTNP1_TFBS_dl|FBsf0000296446),(TF_binding_site|BDTNP1_TFBS_twi|FBsf0000200735),(TF_binding_site|mE1_TFBS_cad|FBsf0000241267),(TF_binding_site|mE1_TFBS_sens|FBsf0000215873)	FBgn0265369
2L_8232234_SNP	2L	8232234	A	G	G	0.05291	10	179	0.5221	7.5e-07	6.43964e-07	SiteClass[FBgn0032006|Pvr|INTRON|0],TranscriptAnnot[INTRON(MODIFIER||||1468|Pvr|protein_coding|CODING|FBtr0301338|1);INTRON(MODIFIER||||1474|Pvr|protein_coding|CODING|FBtr0301339|1);INTRON(MODIFIER||||1499|Pvr|protein_coding|CODING|FBtr0332417|1);INTRON(MODIFIER||||1499|Pvr|protein_coding|CODING|FBtr0332418|1);INTRON(MODIFIER||||1500|Pvr|protein_coding|CODING|FBtr0303108|1);INTRON(MODIFIER||||150…	-	FBgn0032006
2L_8796610_SNP	2L	8796610	A	C	C	0.1186	21	156	0.3751	9.137e-07	4.98819e-07	SiteClass[|||],TranscriptAnnot[INTERGENIC(MODIFIER|||||||||)]	-	NA
2L_10133049_SNP	2L	10133049	A	G	G	0.07143	14	182	0.4916	3.261e-08	3.2774e-08	SiteClass[FBgn0265002|CG44153|INTRON|0],TranscriptAnnot[INTRON(MODIFIER||||1946|CG44153|protein_coding|CODING|FBtr0335509|3);INTRON(MODIFIER||||1946|CG44153|protein_coding|CODING|FBtr0335510|3)]	-	FBgn0265002
2L_10572071_SNP	2L	10572071	A	G	A	0.05729	11	181	0.5457	4.302e-08	4.78785e-08	SiteClass[FBgn0051721|Trim9|INTRON|0],TranscriptAnnot[INTRON(MODIFIER||||729|Trim9|protein_coding|CODING|FBtr0080096|1);INTRON(MODIFIER||||740|Trim9|protein_coding|CODING|FBtr0304114|1)]	-	FBgn0051721
2R_12998303_SNP	2R	12998303	A	G	G	0.09137	18	179	0.4087	3.079e-07	3.38058e-07	SiteClass[FBgn0034194|CG15611|INTRON|0],TranscriptAnnot[INTRON(MODIFIER||||464|CG15611|protein_coding|CODING|FBtr0086981|2);INTRON(MODIFIER||||508|CG15611|protein_coding|CODING|FBtr0086982|3)]	(TF_binding_site|mE1_TFBS_HSA|FBsf0000357643),(TF_binding_site|mE1_TFBS_inv|FBsf0000236677)	FBgn0034194
2R_13000811_SNP	2R	13000811	G	A	A	0.06186	12	182	0.5152	3.678e-08	7.62548e-08	SiteClass[FBgn0034194|CG15611|INTRON|0],TranscriptAnnot[INTRON(MODIFIER||||464|CG15611|protein_coding|CODING|FBtr0086981|2);INTRON(MODIFIER||||508|CG15611|protein_coding|CODING|FBtr0086982|3)]	-	FBgn0034194
2R_13001126_SNP	2R	13001126	C	G	G	0.07653	15	181	0.5062	3.496e-09	3.52857e-09	SiteClass[FBgn0034194|CG15611|INTRON|0],TranscriptAnnot[INTRON(MODIFIER||||464|CG15611|protein_coding|CODING|FBtr0086981|4);INTRON(MODIFIER||||508|CG15611|protein_coding|CODING|FBtr0086982|5)]	(TF_binding_site|mE1_TFBS_cad|FBsf0000246857)	FBgn0034194
2R_13001127_SNP	2R	13001127	C	A	A	0.07179	14	181	0.4685	7.992e-08	1.68809e-07	SiteClass[FBgn0034194|CG15611|INTRON|0],TranscriptAnnot[INTRON(MODIFIER||||464|CG15611|protein_coding|CODING|FBtr0086981|4);INTRON(MODIFIER||||508|CG15611|protein_coding|CODING|FBtr0086982|5)]	(TF_binding_site|mE1_TFBS_cad|FBsf0000246857)	FBgn0034194
3L_1030175_SNP	3L	1030175	T	C	C	0.0567	11	183	0.511	3.366e-07	2.42945e-07	SiteClass[FBgn0024277|trio|INTRON|0],TranscriptAnnot[INTRON(MODIFIER||||2263|trio|protein_coding|CODING|FBtr0072644|2);INTRON(MODIFIER||||2263|trio|protein_coding|CODING|FBtr0072645|2)]	-	FBgn0024277
3L_3470751_SNP	3L	3470751	C	A	C	0.07254	14	179	0.4484	6.362e-07	5.98351e-07	SiteClass[FBgn0035449|CG14971|SYNONYMOUS_CODING|0;FBgn0052267|CG32267|DOWNSTREAM|804],TranscriptAnnot[DOWNSTREAM(MODIFIER||||49|CG32267|protein_coding|CODING|FBtr0073142|);SYNONYMOUS_CODING(LOW|SILENT|gtG/gtT|V84|469|CG14971|protein_coding|CODING|FBtr0073143|)]	-	FBgn0035449, FBgn0052267
3L_7074331_SNP	3L	7074331	A	G	G	0.05102	10	186	0.5288	3.906e-07	4.88296e-07	SiteClass[|||],TranscriptAnnot[INTERGENIC(MODIFIER|||||||||)]	-	NA
3R_27342378_SNP	3R	27342378	T	G	G	0.06091	12	185	0.5094	1.149e-07	9.75186e-08	SiteClass[|||],TranscriptAnnot[INTERGENIC(MODIFIER|||||||||)]	-	NA
X_9692350_DEL	X	9692350	A	ATA	ATA	0.1768	32	149	0.3157	5.181e-07	3.6927e-07	SiteClass[FBgn0052698|CG32698|INTRON|0],TranscriptAnnot[INTRON(MODIFIER||||327|CG32698|protein_coding|CODING|FBtr0071386|1);INTRON(MODIFIER||||327|CG32698|protein_coding|CODING|FBtr0307489|1);INTRON(MODIFIER||||327|CG32698|protein_coding|CODING|FBtr0336923|1)]	-	FBgn0052698
X_18051968_SNP	X	18051968	C	A	C	0.1436	27	161	0.3422	4.321e-07	4.19134e-07	SiteClass[FBgn0030897|Frq1|INTRON|0],TranscriptAnnot[INTRON(MODIFIER||||187|Frq1|protein_coding|CODING|FBtr0074545|1);INTRON(MODIFIER||||187|Frq1|protein_coding|CODING|FBtr0100239|1);INTRON(MODIFIER||||187|Frq1|protein_coding|CODING|FBtr0335119|1);INTRON(MODIFIER||||187|Frq1|protein_coding|CODING|FBtr0335120|1)]	-	FBgn0030897
