# Supplementary material for: The genetic basis of variation in immune defense against Lysinibacillus fusiformis infection in Drosophila melanogaster
Source: PLoS Pathog. 2023 Aug 7;19(8):e1010934. doi: 10.1371/journal.ppat.1010934 (PMC10434897; doi:10.1371/journal.ppat.1010934)
Supplement: S4 Table. S — (XLSX) [file ppat.1010934.s004.xlsx]

## Sheet: Sheet1
ID	Chr	Pos	MinorAllele	MajorAllele	RefAllele	MAF	MinorAlleleCount	MajorAlleleCount	SingleEff	SinglePval	SingleMixedPval	GeneAnnotation	RegulationAnnotation
2L_8232218_SNP	2L	8232218	T	G	G	0.05612	11	185	0.4765	7.311e-08	5.53692e-08	SiteClass[FBgn0032006|Pvr|INTRON|0],TranscriptAnnot[INTRON(MODIFIER||||1468|Pvr|protein_coding|CODING|FBtr0301338|1);INTRON(MODIFIER||||1474|Pvr|protein_coding|CODING|FBtr0301339|1);INTRON(MODIFIER||||1499|Pvr|protein_coding|CODING|FBtr0332417|1);INTRON(MODIFIER||||1499|Pvr|protein_coding|CODING|FBtr0332418|1);INTRON(MODIFIER||||1500|Pvr|protein_coding|CODING|FBtr0303108|1);INTRON(MODIFIER||||150…	-
2L_8232232_SNP	2L	8232232	G	T	T	0.05612	11	185	0.474	8.924e-08	6.58156e-08	SiteClass[FBgn0032006|Pvr|INTRON|0],TranscriptAnnot[INTRON(MODIFIER||||1468|Pvr|protein_coding|CODING|FBtr0301338|1);INTRON(MODIFIER||||1474|Pvr|protein_coding|CODING|FBtr0301339|1);INTRON(MODIFIER||||1499|Pvr|protein_coding|CODING|FBtr0332417|1);INTRON(MODIFIER||||1499|Pvr|protein_coding|CODING|FBtr0332418|1);INTRON(MODIFIER||||1500|Pvr|protein_coding|CODING|FBtr0303108|1);INTRON(MODIFIER||||150…	-
2L_8232234_SNP	2L	8232234	A	G	G	0.05319	10	178	0.5077	3.918e-08	3.10894e-08	SiteClass[FBgn0032006|Pvr|INTRON|0],TranscriptAnnot[INTRON(MODIFIER||||1468|Pvr|protein_coding|CODING|FBtr0301338|1);INTRON(MODIFIER||||1474|Pvr|protein_coding|CODING|FBtr0301339|1);INTRON(MODIFIER||||1499|Pvr|protein_coding|CODING|FBtr0332417|1);INTRON(MODIFIER||||1499|Pvr|protein_coding|CODING|FBtr0332418|1);INTRON(MODIFIER||||1500|Pvr|protein_coding|CODING|FBtr0303108|1);INTRON(MODIFIER||||150…	-
