# Supplementary material for: The genetic basis of variation in immune defense against Lysinibacillus fusiformis infection in Drosophila melanogaster
Source: PLoS Pathog. 2023 Aug 7;19(8):e1010934. doi: 10.1371/journal.ppat.1010934 (PMC10434897; doi:10.1371/journal.ppat.1010934)
Supplement: S5 Table — (XLSX) [file ppat.1010934.s005.xlsx]

## Sheet: Sheet1
ID	Chr	Pos	MinorAllele	MajorAllele	RefAllele	MAF	MinorAlleleCount	MajorAlleleCount	SingleEff	SinglePval	SingleMixedPval	GeneAnnotation	RegulationAnnotation	FBgn
2R_11668811_SNP	2R	11668811	A	G	G	0.06667	13	182	0.5132	2.721e-08	1.84127e-08	SiteClass[FBgn0083919|Zasp52|INTRON|0],TranscriptAnnot[INTRON(MODIFIER||||1082|Zasp52|protein_coding|CODING|FBtr0087315|5);INTRON(MODIFIER||||1267|Zasp52|protein_coding|CODING|FBtr0310088|5);INTRON(MODIFIER||||1271|Zasp52|protein_coding|CODING|FBtr0301313|5);INTRON(MODIFIER||||1318|Zasp52|protein_coding|CODING|FBtr0310087|5);INTRON(MODIFIER||||2194|Zasp52|protein_coding|CODING|FBtr0100388|5);INTR…	-	FBgn0083919
3L_1030175_SNP	3L	1030175	T	C	C	0.0567	11	183	0.5143	3.01e-07	2.17467e-07	SiteClass[FBgn0024277|trio|INTRON|0],TranscriptAnnot[INTRON(MODIFIER||||2263|trio|protein_coding|CODING|FBtr0072644|2);INTRON(MODIFIER||||2263|trio|protein_coding|CODING|FBtr0072645|2)]	-	FBgn0024277
3L_3789195_SNP	3L	3789195	G	A	A	0.08718	17	178	0.4194	3.409e-07	2.36777e-07	SiteClass[FBgn0052264|CG32264|INTRON|0],TranscriptAnnot[INTRON(MODIFIER||||759|CG32264|protein_coding|CODING|FBtr0332986|1);INTRON(MODIFIER||||822|CG32264|protein_coding|CODING|FBtr0308639|2);INTRON(MODIFIER||||927|CG32264|protein_coding|CODING|FBtr0332987|1);INTRON(MODIFIER||||937|CG32264|protein_coding|CODING|FBtr0308637|1)]	(TF_binding_site|BDTNP1_TFBS_dl|FBsf0000305450),(TF_binding_site|mE1_TFBS_bab1|FBsf0000214402),(TF_binding_site|mE1_TFBS_cad|FBsf0000244168)	FBgn0052264
3L_11197913_SNP	3L	11197913	T	C	C	0.09091	18	180	0.399	5.61e-07	4.64312e-07	SiteClass[FBgn0036147|Plod|INTRON|0],TranscriptAnnot[INTRON(MODIFIER||||721|Plod|protein_coding|CODING|FBtr0076187|2);INTRON(MODIFIER||||721|Plod|protein_coding|CODING|FBtr0076188|3)]	-	FBgn0036147
3R_27058187_SNP	3R	27058187	A	G	A	0.1134	22	172	0.3812	1.065e-07	1.34205e-07	SiteClass[FBgn0039833|CG15564|UTR_3_PRIME|0;FBgn0039832|CG15563|UPSTREAM|129],TranscriptAnnot[UPSTREAM(MODIFIER||||116|CG15563|protein_coding|CODING|FBtr0085771|);UTR_3_PRIME(MODIFIER||||511|CG15564|protein_coding|CODING|FBtr0085770|6)]	(TF_binding_site|mE1_TFBS_cad|FBsf0000249651)	FBgn0039833, FBgn0039832
3R_27058204_SNP	3R	27058204	A	T	A	0.1082	21	173	0.3846	1.491e-07	1.89437e-07	SiteClass[FBgn0039833|CG15564|UTR_3_PRIME|0;FBgn0039832|CG15563|UPSTREAM|146],TranscriptAnnot[UPSTREAM(MODIFIER||||116|CG15563|protein_coding|CODING|FBtr0085771|);UTR_3_PRIME(MODIFIER||||511|CG15564|protein_coding|CODING|FBtr0085770|6)]	(TF_binding_site|mE1_TFBS_cad|FBsf0000249651)	FBgn0039833, FBgn0039832
3R_27058206_SNP	3R	27058206	G	A	G	0.1128	22	173	0.3798	1.122e-07	1.48147e-07	SiteClass[FBgn0039833|CG15564|UTR_3_PRIME|0;FBgn0039832|CG15563|UPSTREAM|148],TranscriptAnnot[UPSTREAM(MODIFIER||||116|CG15563|protein_coding|CODING|FBtr0085771|);UTR_3_PRIME(MODIFIER||||511|CG15564|protein_coding|CODING|FBtr0085770|6)]	(TF_binding_site|mE1_TFBS_cad|FBsf0000249651)	FBgn0039833, FBgn0039832
3R_27058210_SNP	3R	27058210	T	C	T	0.114	22	171	0.3795	1.226e-07	1.54752e-07	SiteClass[FBgn0039833|CG15564|UTR_3_PRIME|0;FBgn0039832|CG15563|UPSTREAM|152],TranscriptAnnot[UPSTREAM(MODIFIER||||116|CG15563|protein_coding|CODING|FBtr0085771|);UTR_3_PRIME(MODIFIER||||511|CG15564|protein_coding|CODING|FBtr0085770|6)]	(TF_binding_site|mE1_TFBS_cad|FBsf0000249651)	FBgn0039833, FBgn0039832
