# Supplementary material for: The genetic basis of variation in immune defense against Lysinibacillus fusiformis infection in Drosophila melanogaster
Source: PLoS Pathog. 2023 Aug 7;19(8):e1010934. doi: 10.1371/journal.ppat.1010934 (PMC10434897; doi:10.1371/journal.ppat.1010934)
Supplement: S6 Table — (XLSX) [file ppat.1010934.s006.xlsx]

## Sheet: Sheet1
ID	Chr	Pos	MinorAllele	MajorAllele	RefAllele	MAF	MinorAlleleCount	MajorAlleleCount	SingleEff	SinglePval	SingleMixedPval	GeneAnnotation	RegulationAnnotation
No signficant hits at 10% FDR
