# Supplementary material for: The genetic basis of variation in immune defense against Lysinibacillus fusiformis infection in Drosophila melanogaster
Source: PLoS Pathog. 2023 Aug 7;19(8):e1010934. doi: 10.1371/journal.ppat.1010934 (PMC10434897; doi:10.1371/journal.ppat.1010934)
Supplement: S7 Table — (XLSX) [file ppat.1010934.s007.xlsx]

## Sheet: Sheet1
LineID	LineEffect
12001	-0.442558
12002	0.217688
12003	-0.317202
12004	0.303266
12005	-0.277081
12006	-1.50593
12007	0.39688
12008	-0.229196
12009	0.217688
12010	-0.743701
12011	-0.0897857
12012	0.723428
12013	0.39688
12014	-0.876738
12015	-0.99988
12016	-0.229196
12017	-0.0798977
12018	-0.0508078
12019	0.750088
12020	0.376894
12022	-1.57218
12023	-0.166128
12024	-1.28426
12025	-0.685235
12026	-0.244451
12027	-0.138403
12028	-1.19747
12029	0.049783
12030	-0.705007
12031	0.4495
12033	-0.522896
12034	0.049783
12035	-0.85256
12036	-0.00328308
12037	0.0493774
12038	-0.929552
12039	-0.295787
12040	1.3767
12041	1.3767
12043	0.325772
12044	0.584756
12045	-1.37967
12046	-0.38114
12048	-0.991335
12049	0.154786
12050	1.32123
12051	-1.02259
12052	1.32123
12053	1.32123
12054	-1.37967
12055	0.376894
12056	-1.6423
12057	1.32123
12058	-0.573115
12059	0.584756
12060	-0.38114
12061	0.587767
12062	0.299555
12063	-0.124099
12064	0.584756
12065	0.584756
12066	-0.166302
12067	-0.685235
12068	0.0493774
12069	-0.754935
12070	-1.25282
12071	-0.518632
12073	-0.573115
12074	0.0121569
12075	0.918717
12076	0.0399187
12077	0.450452
12078	0.376894
12080	0.918717
12081	0.299555
12082	0.0493774
12083	0.584756
12084	-0.545437
12085	0.584756
12086	0.408048
12088	1.32123
12089	1.04861
12090	0.0493774
12091	1.39644
12092	0.584756
12093	-0.17528
12094	-0.17528
12095	0.918717
12096	-0.138859
12097	1.14264
12098	0.636399
12099	0.0493774
12100	0.584756
12101	0.409623
12102	-0.446386
12103	0.429202
12104	0.00702663
12105	-0.380554
12106	1.18325
12107	-0.964656
12108	0.113405
12109	1.18325
12111	0.825202
12112	-1.47948
12113	-0.475074
12114	-0.202362
12115	0.80776
12116	-0.337542
12117	-1.97427
12118	-1.97004
12119	-0.887852
12120	0.95742
12121	-2.19046
12123	0.409623
12124	-0.375217
12125	-0.439082
12126	-1.1191
12127	0.113405
12128	-0.14473
12129	-0.14473
12130	-1.14088
12131	0.409623
12132	0.261489
12134	1.21257
12135	-2.43486
12136	-0.395134
12137	0.793211
12138	0.718172
12141	0.36562
12142	1.21257
12144	-0.831144
12145	-0.380554
12148	1.21257
12149	0.938706
12150	0.447257
12151	0.627099
12152	-2.03115
12154	0.153505
12155	0.760841
12156	0.153505
12157	0.643678
12158	-0.735683
12160	-0.735683
12161	-0.102852
12162	-0.332037
12163	-1.66862
12164	0.153505
12165	0.729115
12167	-0.327697
12168	0.793211
12169	-1.5697
12170	1.09416
12171	0.65429
12172	1.09416
12174	0.65429
12175	-0.0278611
12176	0.293675
12177	-0.274384
12178	-0.919752
12179	-1.10554
12181	0.293675
12182	-0.0105104
12183	0.293675
12184	0.921339
12185	0.65429
12186	-0.274384
12187	-0.0105104
12188	-0.274384
12189	0.643689
12190	-0.544631
12191	0.406427
12192	0.65429
12193	-0.274384
12194	-0.194395
12197	-0.0105104
12198	-0.0105104
12199	-1.78935
12200	0.447257
12201	-0.274384
12202	1.09416
12205	0.293675
12207	0.857653
12208	-1.24914
12209	-0.580041
12211	0.052172
12213	0.643689
12214	-0.879734
12215	0.414171
12216	-0.32983
12218	-0.139665
12219	0.763165
12221	-1.30619
12222	0.763165
12223	-0.139665
12224	-1.75948
12225	-0.139665
12227	0.763165
12228	-0.214052
12230	1.18678
12231	-2.3359
12232	0.763165
12233	0.118254
12234	0.118254
12236	-1.04672
12237	0.0847729
12238	-0.775105
12239	0.118254
12240	-1.8079
12242	0.115626
12243	0.763165
12244	0.118254
12245	-1.89982
12246	-0.29714
12247	0.636074
12248	-0.746398
12249	1.0788
12250	0.636074
12251	0.229231
12252	0.636074
12253	-0.532579
12254	0.636074
12255	0.636074
12256	-0.0670283
12257	-0.372517
12258	-0.032222
12259	0.273416
12260	0.229231
12261	-0.29714
12262	0.885735
12263	0.229231
12264	-2.33336
12265	1.0788
12266	0.273416
12268	0.406427
12269	-0.032222
12270	0.643689
12271	-0.032222
12272	-1.47972
12273	-1.64792
12277	0.636074
12278	1.32053
12279	1.0788
12280	-0.218793
12281	0.95995
12282	0.629698
12284	0.347145
12285	0.347145
12286	-0.124365
12288	0.629698
12289	0.629698
12290	-0.124365
12291	-0.875897
12292	0.035966
12293	0.730868
12295	0.232968
12296	-0.520394
12297	0.401694
12298	0.347145
12299	-0.520394
12300	0.629698
12301	-0.297427
12302	0.0988855
12303	-0.124365
12304	0.893186
12305	-1.04553
12306	-0.520394
12307	0.347145
12308	-0.875897
12309	0.347145
12312	0.0988855
12313	-0.124365
12314	1.38186
12315	0.988027
12316	1.38186
12317	0.132464
12318	-0.403377
12319	0.660239
12320	-2.4576
12321	1.38186
12322	0.660239
12323	0.132464
12324	0.660239
12325	0.660239
12326	0.132464
12327	0.132464
12329	0.660239
12330	-0.230671
12331	-0.188736
12332	0.132464
12333	-2.6928
12334	0.988027
12335	0.132464
12336	-1.34279
12338	0.132464
12339	0.660239
12340	0.379447
12341	-0.665575
12342	-0.188736
12343	-1.34279
12344	-1.00904
12345	-1.34279
12346	0.525853
12347	0.525853
12348	-1.34289
12349	0.150171
12350	-0.377956
12351	-1.63412
12353	0.112032
12354	-0.164723
12355	-1.46144
12356	0.150171
12357	0.0579178
12358	0.150171
12359	0.986692
12360	-0.157653
12361	0.150171
12362	-0.164723
12363	-0.436285
12364	0.476246
12366	0.525853
12367	0.986692
12368	-0.436285
12369	-1.09443
12370	0.525853
12372	0.986692
12373	-0.698664
12374	0.986692
12375	-1.57466
12376	0.150171
12377	-0.164723
12378	-0.676565
12379	-0.185434
12382	0.77629
12383	0.133667
12384	0.133667
12385	-0.473187
12386	0.77629
12387	0.133667
12388	0.493443
12390	0.77629
12391	0.77629
12392	0.428632
12395	0.133667
