# Supplementary material for: The genetic basis of variation in immune defense against Lysinibacillus fusiformis infection in Drosophila melanogaster
Source: PLoS Pathog. 2023 Aug 7;19(8):e1010934. doi: 10.1371/journal.ppat.1010934 (PMC10434897; doi:10.1371/journal.ppat.1010934)
Supplement: S8 Table — (XLSX) [file ppat.1010934.s008.xlsx]

## Sheet: Sheet1
LineID	LineEffect
12001	-0.972064
12002	0.000949759
12003	-0.121673
12004	0.309821
12005	-0.171628
12006	-1.7143
12007	0.496984
12008	0.0381365
12009	-0.358338
12010	-1.10065
12011	-0.441059
12012	0.318209
12013	1.16037
12014	-1.42056
12015	-1.61516
12016	-0.612052
12017	-0.687669
12018	-0.0117264
12019	0.171566
12020	1.23028
12022	-1.47589
12023	-0.860255
12024	-1.95562
12025	-0.661014
12026	-0.944443
12027	-0.215214
12028	-1.09539
12029	0.62039
12030	-1.15463
12031	-0.156874
12033	-0.717446
12034	-0.176457
12035	-0.88746
12036	-0.118307
12037	0.650146
12038	-1.30263
12039	1.10709
12040	1.23028
12041	0.659604
12043	1.10379
12044	0.217015
12045	-2.00817
12046	-0.672968
12048	-0.784089
12049	0.950027
12050	1.22256
12051	-1.29019
12052	1.22256
12053	1.22256
12054	-1.65569
12055	1.23028
12056	-2.42778
12057	1.22256
12058	-0.420085
12059	0.217015
12060	-0.672968
12061	-0.118307
12062	-0.129508
12063	-0.240269
12064	0.217015
12065	0.650146
12066	-0.335317
12067	-0.661014
12068	0.217015
12069	-1.10772
12070	-1.25382
12071	-0.88746
12073	-0.899631
12074	0.558758
12075	1.22256
12076	0.86138
12077	0.172072
12078	0.659604
12080	1.22256
12081	-0.129508
12082	-0.129508
12083	0.650146
12084	-1.03538
12085	0.650146
12086	0.0332464
12088	1.22256
12089	1.17397
12090	-0.420085
12091	1.0173
12092	1.22256
12093	0.217015
12094	-0.672968
12095	1.22256
12096	-0.363543
12097	1.51708
12098	1.30067
12099	0.217015
12100	0.217015
12101	0.960191
12102	-0.956505
12103	0.0957509
12104	-0.469061
12105	-0.0174203
12106	0.960191
12107	-1.3351
12108	-0.154865
12109	0.960191
12111	0.648086
12112	-1.10018
12113	-0.737603
12114	-0.30361
12115	0.486018
12116	-0.670597
12117	-1.28271
12118	-1.89527
12119	-0.553477
12120	1.51267
12121	-2.44508
12123	0.320113
12124	-0.835513
12125	0.00997439
12126	-1.53653
12127	-0.154865
12128	-0.154865
12129	-0.154865
12130	-1.3351
12131	0.960191
12132	0.918479
12134	0.997726
12135	-3.09982
12136	-0.13757
12137	0.997726
12138	1.17397
12141	0.944899
12142	0.997726
12144	0.0214904
12145	-0.778013
12148	0.997726
12149	0.755545
12150	-0.099677
12151	0.525544
12152	-2.44436
12154	0.368539
12155	0.0812187
12156	0.368539
12157	1.44944
12158	-1.03614
12160	-1.03614
12161	0.368539
12162	-0.468269
12163	-2.06355
12164	0.997726
12165	0.436354
12167	-0.368624
12168	0.997726
12169	-1.47008
12170	0.91278
12171	0.91278
12172	0.91278
12174	0.91278
12175	0.716841
12176	0.25825
12177	0.25825
12178	-1.41942
12179	-1.18277
12181	0.91278
12182	0.25825
12183	0.91278
12184	1.36067
12185	0.91278
12186	-0.604153
12187	0.25825
12188	-0.604153
12189	1.12056
12190	0.0760062
12191	0.0760062
12192	0.25825
12193	-0.604153
12194	0.0760062
12197	-0.225726
12198	0.91278
12199	-2.38342
12200	0.368539
12201	0.25825
12202	0.91278
12205	0.25825
12207	1.31901
12208	-1.81251
12209	-0.711185
12211	-0.343816
12213	0.524021
12214	-0.279911
12215	-0.0443248
12216	-0.844485
12218	0.417315
12219	1.03589
12221	-1.4166
12222	1.03589
12223	-0.408799
12224	-1.47008
12225	0.417315
12227	1.03589
12228	-0.00134759
12230	1.03589
12231	-2.1603
12232	1.03589
12233	-0.408799
12234	0.417315
12236	-1.06346
12237	-0.386673
12238	-1.20448
12239	0.417315
12240	-1.20448
12242	0.326901
12243	0.417315
12244	0.417315
12245	-1.96326
12246	-0.703735
12247	0.423184
12248	-0.703735
12249	1.0405
12250	0.423184
12251	1.32056
12252	1.0405
12253	-0.703735
12254	0.423184
12255	0.423184
12256	0.0344457
12257	-0.279911
12258	-0.0376797
12259	0.423184
12260	-0.455905
12261	-0.401668
12262	0.144742
12263	0.36793
12264	-2.1995
12265	1.0405
12266	1.0405
12268	0.524021
12269	-0.401668
12270	0.0760062
12271	-0.401668
12272	-1.60635
12273	-1.60635
12277	1.0405
12278	1.03594
12279	1.0405
12280	0.727756
12281	0.704285
12282	0.704285
12284	0.704285
12285	0.704285
12286	-0.353581
12288	0.704285
12289	0.277176
12290	-0.353581
12291	-1.23168
12292	0.368882
12293	0.679599
12295	0.567107
12296	-0.353581
12297	-0.226035
12298	0.277176
12299	-0.830166
12300	0.704285
12301	-0.888885
12302	-0.353581
12303	-0.604727
12304	0.627123
12305	-1.41704
12306	-0.604727
12307	0.277176
12308	-0.830166
12309	0.704285
12312	0.277176
12313	-0.604727
12314	1.17459
12315	1.17459
12316	1.17459
12317	0.151203
12318	-0.925246
12319	1.17459
12320	-3.05842
12321	1.17459
12322	1.17459
12323	0.151203
12324	0.591142
12325	0.591142
12326	-0.199624
12327	-0.493043
12329	1.17459
12330	0.184109
12331	-0.778559
12332	0.591142
12333	-3.55566
12334	1.17459
12335	-0.199624
12336	-1.56681
12338	-0.199624
12339	0.591142
12340	0.591142
12341	-0.199624
12342	-0.228308
12343	-1.56681
12344	-1.74693
12345	-1.74693
12346	0.93271
12347	0.284353
12348	-0.872233
12349	0.93271
12350	-0.228308
12351	-1.79795
12353	-0.151335
12354	-0.195775
12355	-1.59839
12356	0.284353
12357	0.0967741
12358	0.93271
12359	0.93271
12360	-0.438527
12361	-0.195775
12362	-0.195775
12363	-0.571805
12364	-0.228308
12366	0.284353
12367	0.93271
12368	-0.571805
12369	-1.14781
12370	0.93271
12372	0.93271
12373	-0.892725
12374	0.93271
12375	-2.13185
12376	0.284353
12377	-0.195775
12378	-0.195775
12379	-0.544717
12382	1.03749
12383	0.419347
12384	0.419347
12385	-1.24488
12386	1.03749
12387	-0.406331
12388	0.570545
12390	0.419347
12391	0.419347
12392	-0.0420246
12395	0.419347
