# Supplementary material for: The genetic basis of variation in immune defense against Lysinibacillus fusiformis infection in Drosophila melanogaster
Source: PLoS Pathog. 2023 Aug 7;19(8):e1010934. doi: 10.1371/journal.ppat.1010934 (PMC10434897; doi:10.1371/journal.ppat.1010934)
Supplement: S9 Table — (XLSX) [file ppat.1010934.s009.xlsx]

## Sheet: Sheet1
LineID	LineEffect
22002	0.576593
22004	0.0942537
22005	0.576593
22006	0.0942537
22007	-0.727394
22008	0.0942537
22010	0.247302
22012	-0.466001
22013	-0.466001
22014	0.0942537
22016	-0.0374725
22017	-0.194333
22018	-0.727394
22019	-0.0526137
22020	-0.194333
22022	-0.194333
22023	0.945588
22024	-0.0526137
22025	-0.818716
22026	-0.597604
22027	-0.466001
22028	0.407667
22029	-0.0958639
22030	0.0942537
22031	-0.466001
22033	0.576593
22034	0.202439
22035	0.202439
22036	0.202439
22037	0.202439
22039	0.627484
22040	0.0101156
22041	0.202439
22042	0.0619014
22043	0.0101156
22044	0.389031
22045	0.0101156
22046	-0.170624
22047	0.627484
22049	0.407781
22050	0.202439
22051	-0.578941
22052	-0.170624
22053	-0.657262
22054	0.202439
22056	-0.341209
22057	0.0101156
22059	-0.341209
22060	0.407781
22061	0.627484
22062	-0.346333
22063	-0.341209
22064	-0.657262
22065	-1.3526
22067	0.202439
22068	0.0971455
22069	0.482143
22070	-0.0783375
22073	0.283492
22074	-0.0783375
22075	0.0971455
22076	0.432162
22077	0.0971455
22078	0.627189
22079	-0.244358
22080	-0.279438
22081	0.185383
22082	-0.0783375
22083	-0.40223
22084	-0.40223
22085	-0.698261
22086	-0.244358
22087	-0.97486
22088	0.0971455
22089	-0.0783375
22090	0.0971455
22091	0.283492
22092	-0.244358
22093	0.283492
22094	0.0971455
22095	-0.441335
22096	0.283492
22097	0.283492
22098	0.316584
22099	0.546236
22100	0.316584
22101	0.316584
22102	0.316584
22103	0.546236
22104	-0.941987
22105	0.546236
22106	0.546236
22107	0.316584
22108	-0.790083
22109	0.316584
22110	0.316584
22111	-0.463708
22112	0.0647219
22113	0.102048
22114	0.546236
22116	-0.286682
22117	0.316584
22118	-0.0985773
22119	0.102048
22121	-0.941987
22123	0.102048
22124	-0.463708
22125	0.0647219
22126	-0.463708
22127	-0.631065
22128	-0.286682
22129	-0.173968
22130	0.257735
22131	-0.10754
22132	0.167868
22133	-0.585971
22134	0.0695533
22135	0.0695533
22136	-0.10754
22137	0.0695533
22138	-0.10754
22139	-0.10754
22140	0.0695533
22142	-0.731915
22143	-0.274956
22144	0.0695533
22146	0.673077
22147	0.0695533
22149	-0.10754
22150	-0.731915
22151	-0.285818
22152	-0.274956
22154	0.0695533
22155	-0.872873
22157	0.257735
22158	-0.10754
22159	0.673077
22160	0.458447
22161	0.0695533
22162	0.458447
22163	0.257735
22164	0.0695533
22165	0.257735
22166	-0.274956
22167	-0.434024
22168	0.167868
22169	0.458447
22170	0.257735
22172	-0.274956
22173	-0.10754
22175	-0.10754
22176	0.173718
22177	0.0695533
22178	0.0695533
22179	-0.872873
22181	-0.0234454
22182	0.458447
22184	0.458447
22185	0.0695533
22187	0.324157
22188	-0.276908
22189	0.324157
22190	-0.0894589
22191	-0.0894589
22192	-0.0894589
22194	-0.620217
22197	-0.0894589
22198	-0.89924
22199	0.324157
22201	-0.453359
22202	0.110431
22203	0.110431
22204	0.324157
22205	-0.276908
22206	0.552941
22207	-0.778807
22208	0.552941
22210	0.324157
22211	0.324157
22212	0.302736
22213	0.061005
22214	-0.0894589
22215	-0.204608
22217	0.552941
22218	-0.453359
22219	0.552941
22220	0.324157
22221	0.336867
22223	0.110431
22224	-0.453359
22225	0.336867
22226	0.552941
22228	-0.0894589
22230	0.552941
22233	0.110431
22234	-0.276908
22235	0.110431
22236	-0.0894589
22237	-0.116557
22238	-0.276908
22239	-0.453359
22240	-0.422135
22241	-0.276908
22242	-0.0205001
22243	-0.0839226
22244	-0.128986
22245	-0.225961
22246	0.154346
22247	0.150841
22248	-0.303242
22249	0.244542
22250	0.35642
22251	0.154346
22253	0.361474
22254	0.401771
22257	0.361474
22260	0.506982
22261	-0.0839226
22262	0.401771
22263	0.0988181
22264	-0.610333
22265	-0.0839226
22266	-0.563862
22267	0.0988181
22268	-0.225961
22269	-0.0418205
22271	0.0762057
22273	-0.385978
22274	0.0988181
22275	0.154346
22276	-0.563862
22278	0.154346
22281	0.401771
22282	0.150841
22283	-0.160543
22284	0.361474
22285	0.361474
22287	0.270194
22288	-0.610333
22289	-0.225961
22290	0.363959
22296	0.130035
22297	0.469903
22299	0.469903
22300	-0.106536
22303	0.0564731
22304	-0.0271888
22305	-0.861927
22306	-0.515481
22307	-0.462099
22308	-0.917864
22309	-0.322213
22310	-0.177574
22311	-0.0271888
22313	0.295297
22314	-0.177574
22315	-0.532065
22316	-0.322213
22317	-0.0271888
22318	-0.0271888
22319	-0.462099
22320	-0.731155
22321	-0.322213
22322	0.295297
22323	-0.0271888
22324	-0.462099
22325	-0.177574
22326	-0.177574
22327	0.552588
22328	0.130035
22329	-0.322213
22330	0.295297
22332	0.295297
22333	0.295297
22334	0.407816
22335	0.655249
22336	0.655249
22338	-0.177574
22339	-0.532065
22340	-0.322213
22341	0.469903
22342	0.262128
22343	0.469903
22345	-0.194341
22346	-0.532065
22347	0.130035
22348	0.262128
22349	0.340099
22350	-0.177574
22351	0.295297
22352	0.439504
22353	0.130035
22354	0.58724
22355	0.362764
22356	0.362764
22358	-0.22748
22359	-0.0432442
22360	0.58724
22361	0.362764
22362	0.58724
22363	0.153031
22364	-0.565539
22365	-0.0432442
22366	0.362764
22367	-0.22748
22368	-0.22748
22369	0.58724
22370	-0.22748
22371	0.153031
22373	0.360729
22374	0.362764
22375	0.153031
22376	0.58724
22377	-0.722045
22378	-1.4239
22379	-0.22748
22380	-0.401116
22382	-0.151008
22385	0.153031
22386	-0.401116
22387	0.153031
22388	0.153031
22389	0.58724
22390	0.58724
22391	0.362764
22392	-1.01596
22393	-0.22748
22394	-0.871823
22395	0.362764
22396	0.153031
22397	0.293777
22399	-0.722045
22400	-0.565539
22401	0.123366
22403	0.123366
22404	-0.0754058
22405	0.123366
22406	-0.261859
22407	-0.261859
22408	0.123366
22409	0.563314
22410	0.335858
22411	0.335858
22412	0.291801
22413	0.563314
22414	0.335858
22415	-0.261859
22417	-0.173031
22418	0.0785481
22419	-0.437436
22420	-0.0754058
22422	0.335858
22423	-0.603537
22424	-0.261859
22426	-0.261859
22427	0.563314
22428	0.335858
22432	-0.437436
22433	-0.0754058
22434	-0.603537
22435	-0.261859
22436	0.335858
22437	-0.261859
22438	-0.0754058
22439	-0.437436
22442	0.344058
22443	0.123366
22444	-0.261859
22446	-0.102745
22447	-0.0754058
22448	0.335858
22449	0.123366
22450	-0.261859
22452	0.335858
22453	-0.0754058
22454	0.086446
22455	0.302509
22456	0.0546667
22457	0.086446
22458	0.086446
22459	0.5338
22460	0.0546667
22461	0.086446
22463	0.323661
22464	-0.304916
22465	-1.11025
22466	0.086446
22467	0.0379589
22468	0.086446
22469	-0.304916
22470	0.302509
