# Supplementary material for: The genetic basis of variation in immune defense against Lysinibacillus fusiformis infection in Drosophila melanogaster
Source: PLoS Pathog. 2023 Aug 7;19(8):e1010934. doi: 10.1371/journal.ppat.1010934 (PMC10434897; doi:10.1371/journal.ppat.1010934)
Supplement: S10 Table — (XLSX) [file ppat.1010934.s010.xlsx]

## Sheet: Sheet1
LineID	LineEffect
22002	0.240107
22004	-0.197855
22005	0.767422
22006	0.767422
22007	-0.907415
22008	0.0117818
22010	0.240107
22012	-0.907415
22013	-0.744613
22014	0.767422
22016	0.162967
22017	0.490725
22018	-0.907415
22019	-0.392018
22020	-0.573483
22022	0.240107
22023	0.767422
22024	-0.197855
22025	-0.928389
22026	-0.392018
22027	-0.907415
22028	0.240107
22029	-0.234981
22030	-0.197855
22031	-0.392018
22033	0.767422
22034	0.214475
22035	0.214475
22036	-0.0700951
22037	0.529479
22039	0.529479
22040	-0.327559
22041	0.214475
22042	0.0975253
22043	0.214475
22044	0.321868
22045	0.214475
22046	-0.561685
22047	0.529479
22049	0.214475
22050	-0.0700951
22051	-0.628776
22052	-0.327559
22053	-0.0700951
22054	-0.0700951
22056	0.214475
22057	-0.0700951
22059	-0.327559
22060	0.529479
22061	0.529479
22062	-0.0453235
22063	-0.561685
22064	-0.561685
22065	-1.80796
22067	0.529479
22068	-0.0214142
22069	0.257102
22070	-0.503267
22073	0.257102
22074	-0.0214142
22075	0.565419
22076	0.527423
22077	0.257102
22078	0.507529
22079	-0.0214142
22080	-0.650675
22081	-0.0139654
22082	0.257102
22083	-0.273609
22084	-0.909092
22085	-0.503267
22086	-0.714014
22087	-0.273609
22088	0.565419
22089	-0.273609
22090	-0.0214142
22091	0.257102
22092	-0.0214142
22093	-0.0214142
22094	0.257102
22095	-0.437932
22096	-0.0214142
22097	0.257102
22098	0.183227
22099	0.503339
22100	0.183227
22101	0.503339
22102	0.183227
22103	0.503339
22104	-1.20981
22105	0.503339
22106	0.503339
22107	0.183227
22108	-0.822555
22109	0.183227
22110	0.183227
22111	-0.367564
22112	0.303839
22113	0.183227
22114	0.503339
22116	-0.605171
22117	0.183227
22118	-0.106012
22119	-0.106012
22121	-0.367564
22123	0.183227
22124	-0.367564
22125	-0.0680993
22126	-0.367564
22127	-0.367564
22128	-0.367564
22129	-0.613064
22130	0.539311
22131	0.226175
22132	-0.0367493
22133	-0.758975
22134	0.226175
22135	0.226175
22136	-0.0566989
22137	0.226175
22138	-0.0566989
22139	0.226175
22140	-0.0566989
22142	-0.758975
22143	0.539311
22144	-0.312682
22146	0.539311
22147	0.539311
22149	0.226175
22150	-1.14028
22151	-0.727164
22152	-0.0566989
22154	0.539311
22155	-0.545551
22157	-0.0566989
22158	-0.0566989
22159	0.539311
22160	0.539311
22161	0.226175
22162	0.539311
22163	0.226175
22164	-0.312682
22165	0.226175
22166	-0.545551
22167	-0.956261
22168	0.328693
22169	0.539311
22170	0.539311
22172	-0.0566989
22173	-0.545551
22175	-0.0566989
22176	-0.137246
22177	0.226175
22178	0.539311
22179	-1.47795
22181	-0.40501
22182	0.226175
22184	0.539311
22185	-0.0566989
22187	0.407038
22188	-0.521597
22189	0.0660477
22190	-0.521597
22191	0.0660477
22192	-0.242696
22194	-0.242696
22197	0.0660477
22198	-0.868061
22199	0.407038
22201	-0.521597
22202	0.407038
22203	0.0660477
22204	0.407038
22205	0.0660477
22206	0.407038
22207	-0.774125
22208	0.407038
22210	0.407038
22211	0.0660477
22212	0.392219
22213	0.0281605
22214	0.0660477
22215	-0.0121576
22217	0.407038
22218	0.0660477
22219	0.407038
22220	0.407038
22221	0.238975
22223	0.407038
22224	-0.774125
22225	0.238975
22226	0.407038
22228	0.0660477
22230	0.407038
22233	0.0660477
22234	-0.521597
22235	-0.242696
22236	0.0660477
22237	-0.54794
22238	0.407038
22239	-0.242696
22240	-0.15174
22241	-0.242696
22242	-0.0333367
22243	0.00259981
22244	-0.159551
22245	-0.0802527
22246	-0.0802527
22247	0.00259981
22248	0.356156
22249	0.0896566
22250	0.314983
22251	0.20562
22253	0.316729
22254	0.356156
22257	0.316729
22260	0.447955
22261	-0.318258
22262	0.356156
22263	0.316729
22264	-0.989716
22265	-0.318258
22266	-0.573949
22267	0.316729
22268	0.20562
22269	-0.338855
22271	-0.159551
22273	-0.0517963
22274	-0.0517963
22275	-0.0802527
22276	-0.789231
22278	0.20562
22281	0.356156
22282	0.356156
22283	-0.188157
22284	0.316729
22285	0.316729
22287	0.447955
22288	-0.702433
22289	0.20562
22290	0.20562
22296	-0.217773
22297	0.222732
22299	0.474991
22300	0.161388
22303	0.161388
22304	0.222732
22305	-0.930199
22306	-0.784473
22307	-0.930199
22308	-0.698418
22309	-0.0069808
22310	-0.0069808
22311	-0.412888
22313	0.222732
22314	-0.412888
22315	-0.435929
22316	-0.0069808
22317	-0.0069808
22318	-0.412888
22319	-0.595132
22320	-0.595132
22321	-0.412888
22322	0.222732
22323	-0.217773
22324	-0.412888
22325	-0.0069808
22326	-0.217773
22327	0.482654
22328	0.222732
22329	-0.0069808
22330	0.474991
22332	-0.0069808
22333	0.474991
22334	0.421186
22335	0.474991
22336	0.474991
22338	-0.0069808
22339	-0.698418
22340	-0.595132
22341	0.474991
22342	0.448606
22343	0.474991
22345	-0.150941
22346	-0.698418
22347	0.474991
22348	0.448606
22349	0.0944128
22350	-0.217773
22351	0.474991
22352	0.192703
22353	-0.0069808
22354	0.483182
22355	0.483182
22356	0.483182
22358	-0.134028
22359	0.158978
22360	0.483182
22361	0.483182
22362	0.483182
22363	0.158978
22364	-0.639335
22365	-0.398896
22366	0.483182
22367	-0.134028
22368	-0.398896
22369	0.483182
22370	-0.639335
22371	0.158978
22373	0.290055
22374	0.158978
22375	0.483182
22376	0.483182
22377	-0.859091
22378	-1.06161
22379	0.158978
22380	-0.134028
22382	-0.431771
22385	0.158978
22386	-0.398896
22387	-0.134028
22388	0.158978
22389	0.483182
22390	0.483182
22391	0.483182
22392	-1.24993
22393	-0.134028
22394	-1.42662
22395	0.483182
22396	0.158978
22397	0.431412
22399	-0.398896
22400	-0.134028
22401	0.132181
22403	0.132181
22404	0.46104
22405	0.132181
22406	-0.165143
22407	-0.433831
22408	-0.165143
22409	0.46104
22410	0.132181
22411	0.132181
22412	0.428148
22413	0.46104
22414	0.132181
22415	-0.165143
22417	-0.104893
22418	-0.104893
22419	-0.677545
22420	0.132181
22422	0.132181
22423	-0.677545
22424	-0.433831
22426	-0.433831
22427	0.46104
22428	0.46104
22432	-0.433831
22433	0.132181
22434	-0.677545
22435	-0.165143
22436	0.46104
22437	0.132181
22438	-0.165143
22439	-0.677545
22442	0.275037
22443	-0.165143
22444	-0.165143
22446	0.112077
22447	-0.165143
22448	0.46104
22449	0.46104
22450	-0.165143
22452	0.46104
22453	0.132181
22454	0.418174
22455	0.0797802
22456	-0.142093
22457	0.0797802
22458	0.418174
22459	0.418174
22460	0.246343
22461	0.0797802
22463	0.246343
22464	-0.753783
22465	-0.753783
22466	0.0797802
22467	0.387552
22468	0.0797802
22469	-0.226497
22470	0.0797802
