# Supplementary material for: The genetic basis of variation in immune defense against Lysinibacillus fusiformis infection in Drosophila melanogaster
Source: PLoS Pathog. 2023 Aug 7;19(8):e1010934. doi: 10.1371/journal.ppat.1010934 (PMC10434897; doi:10.1371/journal.ppat.1010934)
Supplement: S11 Table — (XLSX) [file ppat.1010934.s011.xlsx]

## Sheet: Sheet1
LineID	LineEffect
11002	1.57154
11003	0.0200485
11004	-1.72178
11006	-0.787868
11009	0.269914
11010	0.45532
11011	0.689711
11013	-1.00945
11014	-1.72634
11015	-0.393069
11018	0.293947
11019	-0.370155
11020	-0.0443997
11021	0.959718
11022	1.66802
11023	1.91411
11024	0.188069
11028	-1.52646
11029	0.366706
11030	0.169442
11031	-0.191153
11032	1.28486
11034	1.05865
11035	2.05065
11036	0.337233
11037	1.04378
11038	-0.232826
11039	-3.65139
11040	1.42407
11041	0.209481
11043	-0.617489
11044	0.895003
11045	0.0296258
11046	-0.570665
11047	-0.320813
11048	1.16899
11049	0.269656
11055	0.26943
11057	0.923652
11058	-2.36563
11059	1.21795
11060	-1.14179
11061	0.611902
11062	-1.17227
11063	-0.101062
11067	-3.64032
11070	0.984103
11072	-3.51287
11073	-0.0475048
11074	0.610893
11075	0.518312
11076	0.342753
11077	0.739829
11078	0.734239
11079	-0.969973
11080	-0.598161
11084	0.305777
11085	-0.234448
11086	0.133795
11087	0.942989
11088	0.121472
11089	-0.410201
11090	0.438398
11091	-0.105245
11094	-0.0821282
11095	-0.00761028
11097	1.18818
11100	-1.18425
11101	-0.208776
11102	-0.187289
11103	1.59433
11104	-0.49414
11105	0.695445
11106	1.0444
11107	-2.14051
11108	0.194955
11109	-1.10322
11112	-2.17843
11113	-0.208667
11115	0.41648
11116	1.2563
11117	1.86931
11118	-0.148776
11119	1.41055
11120	-0.0421114
11121	-0.720369
11122	1.08126
11123	0.185395
11124	0.895658
11125	1.31472
11126	0.801883
11127	-0.528928
11128	1.10471
11132	0.980593
11135	-3.1904
11136	0.158971
11137	-0.0589487
11138	-0.115621
11139	0.405205
11140	0.119184
11143	1.33969
11144	-0.82684
11146	0.733434
11150	0.0366976
11151	-0.755096
11157	0.465564
11158	0.316057
11159	-0.0753931
11162	0.995659
11163	1.7511
11165	0.381635
11166	-0.0825402
11168	0.757136
11169	-3.39929
11170	-0.335121
11171	0.175466
11172	-2.86125
11173	-0.514171
11174	0.755055
11175	0.0438272
11178	-1.934
11181	0.0816452
11182	0.449875
11183	1.34101
11185	0.690018
11186	0.481959
11187	-1.74221
11189	-0.78626
11190	0.4914
11194	0.258891
11195	-1.48824
11196	-0.17032
11199	-0.217723
11200	-0.0723024
11202	-1.65254
11204	0.181505
11205	-2.26768
11206	1.15676
11207	0.638267
11209	0.739617
11210	-1.12355
11211	1.40131
11212	-1.83812
11213	-0.174159
11214	1.13509
11216	0.456676
11217	0.800979
11218	1.03371
11219	0.861156
11220	0.625265
11223	-1.56981
11224	0.666857
11225	-1.00547
11226	0.191948
11229	-0.360375
11230	1.2645
11231	0.589437
11232	0.0876151
11233	-0.854466
11234	0.924529
11235	-1.30729
11236	0.144243
11237	-0.69137
11239	0.085758
11241	0.0657599
11242	0.716178
11243	-2.47474
11246	0.963407
11247	-1.35769
11248	-0.469769
11249	0.580079
11250	0.548041
11251	-0.026968
11254	0.668361
11257	0.943982
11258	-1.01619
11259	0.484021
11264	-1.58235
11265	0.521273
11267	0.0959143
11268	-0.467877
11269	-0.419676
11270	0.744787
11272	0.882649
11274	1.24968
11277	0.0949061
11279	-0.610881
11280	1.11966
11281	-0.400511
11282	-1.47855
11283	-2.24875
11285	-0.522052
11288	-0.0552966
11289	1.01927
11290	-0.304013
11291	0.0920146
11292	-0.453558
11294	0.310042
11297	0.722118
11298	1.30925
11299	-0.195691
11300	0.639759
11301	0.28652
11305	-1.31192
11306	-0.959349
11307	0.259433
11308	-3.05384
11309	-0.179879
11310	-0.276542
11311	-1.4734
11317	1.42053
11318	0.0979629
11321	0.366877
11324	1.81252
11326	-0.731541
11327	-1.11445
11332	0.612889
11334	-2.47313
11335	1.20034
11338	1.25155
11340	-2.15762
11343	0.582954
11344	0.139064
11345	0.927924
11349	-2.79687
11352	-0.0764619
11356	0.723706
11357	-1.84483
11359	1.14336
11360	0.600097
11361	-0.919558
11362	0.524769
11363	0.304665
11365	-0.702949
11370	1.33453
11371	0.111498
11372	-0.102827
11373	-0.657608
11374	0.188328
11375	-1.56259
11376	-0.0226105
11377	0.172542
11378	-0.256455
11381	0.826085
11383	-0.507924
11389	0.679919
11391	-0.991559
11392	-0.00393486
11394	0.661254
11398	1.40945
11402	0.705216
11403	1.05219
11404	1.40983
11405	-0.706529
11406	0.941922
11412	-0.0265197
11413	-0.154318
11420	0.105056
11422	0.576572
11428	-0.136358
11429	0.632376
11430	1.11807
11431	0.300884
11433	-0.30008
11436	-3.58329
11437	-3.27497
11438	-0.756762
11439	-1.01425
11445	0.800859
11446	0.725538
11449	0.380564
11451	-1.47431
11452	0.550247
11453	0.569661
11454	0.115989
11455	1.31038
11458	0.780554
11459	-0.562991
11460	0.0650155
11463	0.0391887
11465	1.34147
11466	0.980285
11467	0.0591133
11472	-0.213152
11473	-0.409809
11474	0.824896
11477	-1.21628
11478	-0.349378
11479	-0.955786
11481	0.594973
11482	0.816097
11483	0.0914743
11484	1.27696
11486	0.561155
11487	1.65933
11488	0.12954
11490	0.506236
