# Supplementary material for: The genetic basis of variation in immune defense against Lysinibacillus fusiformis infection in Drosophila melanogaster
Source: PLoS Pathog. 2023 Aug 7;19(8):e1010934. doi: 10.1371/journal.ppat.1010934 (PMC10434897; doi:10.1371/journal.ppat.1010934)
Supplement: S13 Table — (XLSX) [file ppat.1010934.s013.xlsx]

## Sheet: Sheet1
Line	Treatment	Date	Dead	Status	Gt	background
28788	L. fusiformis	2022-05-11	1	1	BomS2	Attp2
28788	L. fusiformis	2022-05-11	1	1	BomS2	Attp2
28788	L. fusiformis	2022-05-11	1	1	BomS2	Attp2
28788	L. fusiformis	2022-05-11	2	1	BomS2	Attp2
28788	L. fusiformis	2022-05-11	2	1	BomS2	Attp2
28788	L. fusiformis	2022-05-11	7	0	BomS2	Attp2
28788	L. fusiformis	2022-05-11	7	0	BomS2	Attp2
28788	L. fusiformis	2022-05-11	7	0	BomS2	Attp2
28788	L. fusiformis	2022-05-11	7	0	BomS2	Attp2
28788	L. fusiformis	2022-05-11	7	0	BomS2	Attp2
28788	L. fusiformis	2022-05-11	1	1	BomS2	Attp2
28788	L. fusiformis	2022-05-11	1	1	BomS2	Attp2
28788	L. fusiformis	2022-05-11	1	1	BomS2	Attp2
28788	L. fusiformis	2022-05-11	1	1	BomS2	Attp2
28788	L. fusiformis	2022-05-11	2	1	BomS2	Attp2
28788	L. fusiformis	2022-05-11	7	0	BomS2	Attp2
28788	L. fusiformis	2022-05-11	7	0	BomS2	Attp2
28788	L. fusiformis	2022-05-11	7	0	BomS2	Attp2
28788	L. fusiformis	2022-05-11	7	0	BomS2	Attp2
28788	L. fusiformis	2022-05-11	7	0	BomS2	Attp2
28788	L. fusiformis	2022-05-11	1	1	BomS2	Attp2
28788	L. fusiformis	2022-05-11	1	1	BomS2	Attp2
28788	L. fusiformis	2022-05-11	1	1	BomS2	Attp2
28788	L. fusiformis	2022-05-11	1	1	BomS2	Attp2
28788	L. fusiformis	2022-05-11	1	1	BomS2	Attp2
28788	L. fusiformis	2022-05-11	7	0	BomS2	Attp2
28788	L. fusiformis	2022-05-11	7	0	BomS2	Attp2
28788	L. fusiformis	2022-05-11	7	0	BomS2	Attp2
28788	L. fusiformis	2022-05-11	7	0	BomS2	Attp2
28788	L. fusiformis	2022-05-11	7	0	BomS2	Attp2
36303	L. fusiformis	2022-05-11	7	0	Empty Vector	Attp2
36303	L. fusiformis	2022-05-11	7	0	Empty Vector	Attp2
36303	L. fusiformis	2022-05-11	7	0	Empty Vector	Attp2
36303	L. fusiformis	2022-05-11	7	0	Empty Vector	Attp2
36303	L. fusiformis	2022-05-11	7	0	Empty Vector	Attp2
36303	L. fusiformis	2022-05-11	7	0	Empty Vector	Attp2
36303	L. fusiformis	2022-05-11	7	0	Empty Vector	Attp2
36303	L. fusiformis	2022-05-11	7	0	Empty Vector	Attp2
36303	L. fusiformis	2022-05-11	7	0	Empty Vector	Attp2
36303	L. fusiformis	2022-05-11	7	0	Empty Vector	Attp2
36303	L. fusiformis	2022-05-11	7	0	Empty Vector	Attp2
36303	L. fusiformis	2022-05-11	7	0	Empty Vector	Attp2
36303	L. fusiformis	2022-05-11	7	0	Empty Vector	Attp2
36303	L. fusiformis	2022-05-11	7	0	Empty Vector	Attp2
36303	L. fusiformis	2022-05-11	7	0	Empty Vector	Attp2
36303	L. fusiformis	2022-05-11	7	0	Empty Vector	Attp2
36303	L. fusiformis	2022-05-11	7	0	Empty Vector	Attp2
36303	L. fusiformis	2022-05-11	7	0	Empty Vector	Attp2
36303	L. fusiformis	2022-05-11	7	0	Empty Vector	Attp2
36303	L. fusiformis	2022-05-11	7	0	Empty Vector	Attp2
36303	L. fusiformis	2022-05-11	7	0	Empty Vector	Attp2
36303	L. fusiformis	2022-05-11	7	0	Empty Vector	Attp2
36303	L. fusiformis	2022-05-11	7	0	Empty Vector	Attp2
36303	L. fusiformis	2022-05-11	7	0	Empty Vector	Attp2
36303	L. fusiformis	2022-05-11	7	0	Empty Vector	Attp2
36303	L. fusiformis	2022-05-11	7	0	Empty Vector	Attp2
36303	L. fusiformis	2022-05-11	7	0	Empty Vector	Attp2
36303	L. fusiformis	2022-05-11	7	0	Empty Vector	Attp2
36303	L. fusiformis	2022-05-11	7	0	Empty Vector	Attp2
36303	L. fusiformis	2022-05-11	7	0	Empty Vector	Attp2
36852	L. fusiformis	2022-05-11	1	1	Jabba	Attp2
36852	L. fusiformis	2022-05-11	2	1	Jabba	Attp2
36852	L. fusiformis	2022-05-11	7	0	Jabba	Attp2
36852	L. fusiformis	2022-05-11	7	0	Jabba	Attp2
36852	L. fusiformis	2022-05-11	7	0	Jabba	Attp2
36852	L. fusiformis	2022-05-11	7	0	Jabba	Attp2
36852	L. fusiformis	2022-05-11	7	0	Jabba	Attp2
36852	L. fusiformis	2022-05-11	7	0	Jabba	Attp2
36852	L. fusiformis	2022-05-11	7	0	Jabba	Attp2
36852	L. fusiformis	2022-05-11	7	0	Jabba	Attp2
36852	L. fusiformis	2022-05-11	7	0	Jabba	Attp2
36852	L. fusiformis	2022-05-11	7	0	Jabba	Attp2
36852	L. fusiformis	2022-05-11	7	0	Jabba	Attp2
36852	L. fusiformis	2022-05-11	7	0	Jabba	Attp2
36852	L. fusiformis	2022-05-11	7	0	Jabba	Attp2
36852	L. fusiformis	2022-05-11	7	0	Jabba	Attp2
36852	L. fusiformis	2022-05-11	7	0	Jabba	Attp2
36852	L. fusiformis	2022-05-11	7	0	Jabba	Attp2
36852	L. fusiformis	2022-05-11	7	0	Jabba	Attp2
36852	L. fusiformis	2022-05-11	7	0	Jabba	Attp2
36852	L. fusiformis	2022-05-11	7	0	Jabba	Attp2
36852	L. fusiformis	2022-05-11	7	0	Jabba	Attp2
36852	L. fusiformis	2022-05-11	7	0	Jabba	Attp2
36852	L. fusiformis	2022-05-11	7	0	Jabba	Attp2
36852	L. fusiformis	2022-05-11	7	0	Jabba	Attp2
36852	L. fusiformis	2022-05-11	7	0	Jabba	Attp2
36852	L. fusiformis	2022-05-11	7	0	Jabba	Attp2
36852	L. fusiformis	2022-05-11	7	0	Jabba	Attp2
28788	L. fusiformis	2022-05-13	1	1	BomS2	Attp2
28788	L. fusiformis	2022-05-13	1	1	BomS2	Attp2
28788	L. fusiformis	2022-05-13	1	1	BomS2	Attp2
28788	L. fusiformis	2022-05-13	2	1	BomS2	Attp2
28788	L. fusiformis	2022-05-13	2	1	BomS2	Attp2
28788	L. fusiformis	2022-05-13	7	0	BomS2	Attp2
28788	L. fusiformis	2022-05-13	7	0	BomS2	Attp2
28788	L. fusiformis	2022-05-13	7	0	BomS2	Attp2
28788	L. fusiformis	2022-05-13	7	0	BomS2	Attp2
28788	L. fusiformis	2022-05-13	7	0	BomS2	Attp2
28788	L. fusiformis	2022-05-13	1	1	BomS2	Attp2
28788	L. fusiformis	2022-05-13	1	1	BomS2	Attp2
28788	L. fusiformis	2022-05-13	1	1	BomS2	Attp2
28788	L. fusiformis	2022-05-13	1	1	BomS2	Attp2
28788	L. fusiformis	2022-05-13	1	1	BomS2	Attp2
28788	L. fusiformis	2022-05-13	2	1	BomS2	Attp2
28788	L. fusiformis	2022-05-13	3	1	BomS2	Attp2
28788	L. fusiformis	2022-05-13	5	1	BomS2	Attp2
28788	L. fusiformis	2022-05-13	7	0	BomS2	Attp2
28788	L. fusiformis	2022-05-13	7	0	BomS2	Attp2
36303	L. fusiformis	2022-05-13	4	1	Empty Vector	Attp2
36303	L. fusiformis	2022-05-13	5	1	Empty Vector	Attp2
36303	L. fusiformis	2022-05-13	7	0	Empty Vector	Attp2
36303	L. fusiformis	2022-05-13	7	0	Empty Vector	Attp2
36303	L. fusiformis	2022-05-13	7	0	Empty Vector	Attp2
36303	L. fusiformis	2022-05-13	7	0	Empty Vector	Attp2
36303	L. fusiformis	2022-05-13	7	0	Empty Vector	Attp2
36303	L. fusiformis	2022-05-13	7	0	Empty Vector	Attp2
36303	L. fusiformis	2022-05-13	7	0	Empty Vector	Attp2
36303	L. fusiformis	2022-05-13	7	0	Empty Vector	Attp2
36852	L. fusiformis	2022-05-13	6	1	Jabba	Attp2
36852	L. fusiformis	2022-05-13	7	0	Jabba	Attp2
36852	L. fusiformis	2022-05-13	7	0	Jabba	Attp2
36852	L. fusiformis	2022-05-13	7	0	Jabba	Attp2
36852	L. fusiformis	2022-05-13	7	0	Jabba	Attp2
36852	L. fusiformis	2022-05-13	7	0	Jabba	Attp2
36852	L. fusiformis	2022-05-13	7	0	Jabba	Attp2
36852	L. fusiformis	2022-05-13	7	0	Jabba	Attp2
28788	L. fusiformis	2022-05-16	1	1	BomS2	Attp2
28788	L. fusiformis	2022-05-16	1	1	BomS2	Attp2
28788	L. fusiformis	2022-05-16	2	1	BomS2	Attp2
28788	L. fusiformis	2022-05-16	2	1	BomS2	Attp2
28788	L. fusiformis	2022-05-16	2	1	BomS2	Attp2
28788	L. fusiformis	2022-05-16	7	0	BomS2	Attp2
28788	L. fusiformis	2022-05-16	7	0	BomS2	Attp2
28788	L. fusiformis	2022-05-16	7	0	BomS2	Attp2
28788	L. fusiformis	2022-05-16	7	0	BomS2	Attp2
28788	L. fusiformis	2022-05-16	7	0	BomS2	Attp2
28788	L. fusiformis	2022-05-16	1	1	BomS2	Attp2
28788	L. fusiformis	2022-05-16	1	1	BomS2	Attp2
28788	L. fusiformis	2022-05-16	1	1	BomS2	Attp2
28788	L. fusiformis	2022-05-16	3	1	BomS2	Attp2
28788	L. fusiformis	2022-05-16	4	1	BomS2	Attp2
28788	L. fusiformis	2022-05-16	7	1	BomS2	Attp2
28788	L. fusiformis	2022-05-16	7	0	BomS2	Attp2
28788	L. fusiformis	2022-05-16	7	0	BomS2	Attp2
28788	L. fusiformis	2022-05-16	7	0	BomS2	Attp2
28788	L. fusiformis	2022-05-16	7	0	BomS2	Attp2
28788	L. fusiformis	2022-05-16	1	1	BomS2	Attp2
28788	L. fusiformis	2022-05-16	1	1	BomS2	Attp2
28788	L. fusiformis	2022-05-16	1	1	BomS2	Attp2
28788	L. fusiformis	2022-05-16	2	1	BomS2	Attp2
28788	L. fusiformis	2022-05-16	2	1	BomS2	Attp2
28788	L. fusiformis	2022-05-16	3	1	BomS2	Attp2
28788	L. fusiformis	2022-05-16	7	0	BomS2	Attp2
28788	L. fusiformis	2022-05-16	7	0	BomS2	Attp2
28788	L. fusiformis	2022-05-16	7	0	BomS2	Attp2
28788	L. fusiformis	2022-05-16	7	0	BomS2	Attp2
36303	L. fusiformis	2022-05-16	7	0	Empty Vector	Attp2
36303	L. fusiformis	2022-05-16	7	0	Empty Vector	Attp2
36303	L. fusiformis	2022-05-16	7	0	Empty Vector	Attp2
36303	L. fusiformis	2022-05-16	7	0	Empty Vector	Attp2
36303	L. fusiformis	2022-05-16	7	0	Empty Vector	Attp2
36303	L. fusiformis	2022-05-16	7	0	Empty Vector	Attp2
36303	L. fusiformis	2022-05-16	7	0	Empty Vector	Attp2
36303	L. fusiformis	2022-05-16	7	0	Empty Vector	Attp2
36303	L. fusiformis	2022-05-16	7	0	Empty Vector	Attp2
36852	L. fusiformis	2022-05-16	7	0	Jabba	Attp2
36852	L. fusiformis	2022-05-16	7	0	Jabba	Attp2
36852	L. fusiformis	2022-05-16	7	0	Jabba	Attp2
36852	L. fusiformis	2022-05-16	7	0	Jabba	Attp2
36852	L. fusiformis	2022-05-16	7	0	Jabba	Attp2
36852	L. fusiformis	2022-05-16	7	0	Jabba	Attp2
36852	L. fusiformis	2022-05-16	7	0	Jabba	Attp2
36852	L. fusiformis	2022-05-16	7	0	Jabba	Attp2
36852	L. fusiformis	2022-05-16	7	0	Jabba	Attp2
36852	L. fusiformis	2022-05-16	7	0	Jabba	Attp2
36303	L. fusiformis	2022-05-23	7	0	Empty Vector	Attp2
36303	L. fusiformis	2022-05-23	7	0	Empty Vector	Attp2
36303	L. fusiformis	2022-05-23	7	0	Empty Vector	Attp2
36303	L. fusiformis	2022-05-23	7	0	Empty Vector	Attp2
36303	L. fusiformis	2022-05-23	7	0	Empty Vector	Attp2
36303	L. fusiformis	2022-05-23	7	0	Empty Vector	Attp2
36303	L. fusiformis	2022-05-23	7	0	Empty Vector	Attp2
36303	L. fusiformis	2022-05-23	7	0	Empty Vector	Attp2
36303	L. fusiformis	2022-05-23	7	0	Empty Vector	Attp2
36303	L. fusiformis	2022-05-23	7	0	Empty Vector	Attp2
36303	L. fusiformis	2022-05-23	7	0	Empty Vector	Attp2
36303	L. fusiformis	2022-05-23	7	0	Empty Vector	Attp2
36303	L. fusiformis	2022-05-23	7	0	Empty Vector	Attp2
36303	L. fusiformis	2022-05-23	7	0	Empty Vector	Attp2
36303	L. fusiformis	2022-05-23	7	0	Empty Vector	Attp2
36303	L. fusiformis	2022-05-23	7	0	Empty Vector	Attp2
36303	L. fusiformis	2022-05-23	7	0	Empty Vector	Attp2
36303	L. fusiformis	2022-05-23	7	0	Empty Vector	Attp2
36303	L. fusiformis	2022-05-23	7	0	Empty Vector	Attp2
36303	L. fusiformis	2022-05-23	7	0	Empty Vector	Attp2
36303	L. fusiformis	2022-05-23	7	0	Empty Vector	Attp2
36303	L. fusiformis	2022-05-23	7	0	Empty Vector	Attp2
36303	L. fusiformis	2022-05-23	7	0	Empty Vector	Attp2
36303	L. fusiformis	2022-05-23	7	0	Empty Vector	Attp2
36303	L. fusiformis	2022-05-23	7	0	Empty Vector	Attp2
36303	L. fusiformis	2022-05-23	7	0	Empty Vector	Attp2
36303	L. fusiformis	2022-05-23	7	0	Empty Vector	Attp2
36303	L. fusiformis	2022-05-23	7	0	Empty Vector	Attp2
36303	L. fusiformis	2022-05-23	7	0	Empty Vector	Attp2
36303	L. fusiformis	2022-05-23	7	0	Empty Vector	Attp2
28788	L. fusiformis	2022-05-23	2	1	BomS2	Attp2
28788	L. fusiformis	2022-05-23	7	0	BomS2	Attp2
28788	L. fusiformis	2022-05-23	7	0	BomS2	Attp2
28788	L. fusiformis	2022-05-23	7	0	BomS2	Attp2
28788	L. fusiformis	2022-05-23	7	0	BomS2	Attp2
28788	L. fusiformis	2022-05-23	7	0	BomS2	Attp2
28788	L. fusiformis	2022-05-23	7	0	BomS2	Attp2
28788	L. fusiformis	2022-05-23	7	0	BomS2	Attp2
28788	L. fusiformis	2022-05-23	7	0	BomS2	Attp2
28788	L. fusiformis	2022-05-23	7	0	BomS2	Attp2
28788	L. fusiformis	2022-05-23	2	1	BomS2	Attp2
28788	L. fusiformis	2022-05-23	7	0	BomS2	Attp2
28788	L. fusiformis	2022-05-23	7	0	BomS2	Attp2
28788	L. fusiformis	2022-05-23	7	0	BomS2	Attp2
28788	L. fusiformis	2022-05-23	7	0	BomS2	Attp2
28788	L. fusiformis	2022-05-23	7	0	BomS2	Attp2
28788	L. fusiformis	2022-05-23	7	0	BomS2	Attp2
28788	L. fusiformis	2022-05-23	7	0	BomS2	Attp2
28788	L. fusiformis	2022-05-23	7	0	BomS2	Attp2
28788	L. fusiformis	2022-05-23	7	0	BomS2	Attp2
28788	L. fusiformis	2022-05-23	2	1	BomS2	Attp2
28788	L. fusiformis	2022-05-23	4	1	BomS2	Attp2
28788	L. fusiformis	2022-05-23	7	0	BomS2	Attp2
28788	L. fusiformis	2022-05-23	7	0	BomS2	Attp2
28788	L. fusiformis	2022-05-23	7	0	BomS2	Attp2
28788	L. fusiformis	2022-05-23	7	0	BomS2	Attp2
28788	L. fusiformis	2022-05-23	7	0	BomS2	Attp2
28788	L. fusiformis	2022-05-23	7	0	BomS2	Attp2
28788	L. fusiformis	2022-05-23	7	0	BomS2	Attp2
28788	L. fusiformis	2022-05-23	7	0	BomS2	Attp2
36852	L. fusiformis	2022-05-23	3	1	Jabba	Attp2
36852	L. fusiformis	2022-05-23	7	0	Jabba	Attp2
36852	L. fusiformis	2022-05-23	7	0	Jabba	Attp2
36852	L. fusiformis	2022-05-23	7	0	Jabba	Attp2
36852	L. fusiformis	2022-05-23	7	0	Jabba	Attp2
36852	L. fusiformis	2022-05-23	7	0	Jabba	Attp2
36852	L. fusiformis	2022-05-23	7	0	Jabba	Attp2
36852	L. fusiformis	2022-05-23	7	0	Jabba	Attp2
36852	L. fusiformis	2022-05-23	7	0	Jabba	Attp2
36852	L. fusiformis	2022-05-23	7	0	Jabba	Attp2
36852	L. fusiformis	2022-05-23	7	0	Jabba	Attp2
36852	L. fusiformis	2022-05-23	7	0	Jabba	Attp2
36852	L. fusiformis	2022-05-23	7	0	Jabba	Attp2
36852	L. fusiformis	2022-05-23	7	0	Jabba	Attp2
36852	L. fusiformis	2022-05-23	7	0	Jabba	Attp2
36852	L. fusiformis	2022-05-23	7	0	Jabba	Attp2
36852	L. fusiformis	2022-05-23	7	0	Jabba	Attp2
36852	L. fusiformis	2022-05-23	7	0	Jabba	Attp2
36852	L. fusiformis	2022-05-23	7	0	Jabba	Attp2
36852	L. fusiformis	2022-05-23	7	0	Jabba	Attp2
36852	L. fusiformis	2022-05-23	7	0	Jabba	Attp2
36852	L. fusiformis	2022-05-23	7	0	Jabba	Attp2
36852	L. fusiformis	2022-05-23	7	0	Jabba	Attp2
36852	L. fusiformis	2022-05-23	7	0	Jabba	Attp2
36852	L. fusiformis	2022-05-23	7	0	Jabba	Attp2
65901	L. fusiformis	2022-05-11	1	1	BomBc1	Attp40
65901	L. fusiformis	2022-05-11	3	1	BomBc1	Attp40
65901	L. fusiformis	2022-05-11	7	0	BomBc1	Attp40
65901	L. fusiformis	2022-05-11	7	0	BomBc1	Attp40
65901	L. fusiformis	2022-05-11	7	0	BomBc1	Attp40
65901	L. fusiformis	2022-05-11	7	0	BomBc1	Attp40
65901	L. fusiformis	2022-05-11	7	0	BomBc1	Attp40
65901	L. fusiformis	2022-05-11	7	0	BomBc1	Attp40
65901	L. fusiformis	2022-05-11	7	0	BomBc1	Attp40
65901	L. fusiformis	2022-05-11	1	1	BomBc1	Attp40
65901	L. fusiformis	2022-05-11	7	0	BomBc1	Attp40
65901	L. fusiformis	2022-05-11	7	0	BomBc1	Attp40
65901	L. fusiformis	2022-05-11	7	0	BomBc1	Attp40
65901	L. fusiformis	2022-05-11	7	0	BomBc1	Attp40
65901	L. fusiformis	2022-05-11	7	0	BomBc1	Attp40
65901	L. fusiformis	2022-05-11	7	0	BomBc1	Attp40
65901	L. fusiformis	2022-05-11	7	0	BomBc1	Attp40
65901	L. fusiformis	2022-05-11	7	0	BomBc1	Attp40
65901	L. fusiformis	2022-05-11	7	0	BomBc1	Attp40
65901	L. fusiformis	2022-05-11	1	1	BomBc1	Attp40
65901	L. fusiformis	2022-05-11	1	1	BomBc1	Attp40
65901	L. fusiformis	2022-05-11	2	1	BomBc1	Attp40
65901	L. fusiformis	2022-05-11	2	1	BomBc1	Attp40
65901	L. fusiformis	2022-05-11	7	0	BomBc1	Attp40
65901	L. fusiformis	2022-05-11	7	0	BomBc1	Attp40
65901	L. fusiformis	2022-05-11	7	0	BomBc1	Attp40
65901	L. fusiformis	2022-05-11	7	0	BomBc1	Attp40
65901	L. fusiformis	2022-05-11	7	0	BomBc1	Attp40
42599	L. fusiformis	2022-05-11	1	1	BomS1	Attp40
42599	L. fusiformis	2022-05-11	1	1	BomS1	Attp40
42599	L. fusiformis	2022-05-11	2	1	BomS1	Attp40
42599	L. fusiformis	2022-05-11	2	1	BomS1	Attp40
42599	L. fusiformis	2022-05-11	2	1	BomS1	Attp40
42599	L. fusiformis	2022-05-11	2	1	BomS1	Attp40
42599	L. fusiformis	2022-05-11	7	0	BomS1	Attp40
42599	L. fusiformis	2022-05-11	7	0	BomS1	Attp40
42599	L. fusiformis	2022-05-11	7	0	BomS1	Attp40
42599	L. fusiformis	2022-05-11	7	0	BomS1	Attp40
42599	L. fusiformis	2022-05-11	1	1	BomS1	Attp40
42599	L. fusiformis	2022-05-11	1	1	BomS1	Attp40
42599	L. fusiformis	2022-05-11	1	1	BomS1	Attp40
42599	L. fusiformis	2022-05-11	2	1	BomS1	Attp40
42599	L. fusiformis	2022-05-11	2	1	BomS1	Attp40
42599	L. fusiformis	2022-05-11	2	1	BomS1	Attp40
42599	L. fusiformis	2022-05-11	2	1	BomS1	Attp40
42599	L. fusiformis	2022-05-11	7	0	BomS1	Attp40
67852	L. fusiformis	2022-05-11	1	1	RFP-1	Attp40
67852	L. fusiformis	2022-05-11	1	1	RFP-1	Attp40
67852	L. fusiformis	2022-05-11	2	1	RFP-1	Attp40
67852	L. fusiformis	2022-05-11	5	1	RFP-1	Attp40
67852	L. fusiformis	2022-05-11	7	0	RFP-1	Attp40
67852	L. fusiformis	2022-05-11	7	0	RFP-1	Attp40
67852	L. fusiformis	2022-05-11	7	0	RFP-1	Attp40
67852	L. fusiformis	2022-05-11	7	0	RFP-1	Attp40
67852	L. fusiformis	2022-05-11	7	0	RFP-1	Attp40
67852	L. fusiformis	2022-05-11	7	0	RFP-1	Attp40
67852	L. fusiformis	2022-05-11	1	1	RFP-1	Attp40
67852	L. fusiformis	2022-05-11	1	1	RFP-1	Attp40
67852	L. fusiformis	2022-05-11	1	1	RFP-1	Attp40
67852	L. fusiformis	2022-05-11	1	1	RFP-1	Attp40
67852	L. fusiformis	2022-05-11	1	1	RFP-1	Attp40
67852	L. fusiformis	2022-05-11	3	1	RFP-1	Attp40
67852	L. fusiformis	2022-05-11	7	0	RFP-1	Attp40
67852	L. fusiformis	2022-05-11	7	0	RFP-1	Attp40
67852	L. fusiformis	2022-05-11	7	0	RFP-1	Attp40
67852	L. fusiformis	2022-05-11	7	0	RFP-1	Attp40
67852	L. fusiformis	2022-05-11	1	1	RFP-1	Attp40
67852	L. fusiformis	2022-05-11	1	1	RFP-1	Attp40
67852	L. fusiformis	2022-05-11	1	1	RFP-1	Attp40
67852	L. fusiformis	2022-05-11	1	1	RFP-1	Attp40
67852	L. fusiformis	2022-05-11	5	1	RFP-1	Attp40
67852	L. fusiformis	2022-05-11	7	0	RFP-1	Attp40
67852	L. fusiformis	2022-05-11	7	0	RFP-1	Attp40
67852	L. fusiformis	2022-05-11	7	0	RFP-1	Attp40
67852	L. fusiformis	2022-05-11	7	0	RFP-1	Attp40
67852	L. fusiformis	2022-05-11	7	0	RFP-1	Attp40
67984	L. fusiformis	2022-05-11	1	1	RFP-2	Attp40
67984	L. fusiformis	2022-05-11	4	1	RFP-2	Attp40
67984	L. fusiformis	2022-05-11	7	0	RFP-2	Attp40
67984	L. fusiformis	2022-05-11	7	0	RFP-2	Attp40
67984	L. fusiformis	2022-05-11	7	0	RFP-2	Attp40
67984	L. fusiformis	2022-05-11	7	0	RFP-2	Attp40
67984	L. fusiformis	2022-05-11	7	0	RFP-2	Attp40
67984	L. fusiformis	2022-05-11	7	0	RFP-2	Attp40
67984	L. fusiformis	2022-05-11	7	0	RFP-2	Attp40
67984	L. fusiformis	2022-05-11	7	0	RFP-2	Attp40
67984	L. fusiformis	2022-05-11	2	1	RFP-2	Attp40
67984	L. fusiformis	2022-05-11	3	1	RFP-2	Attp40
67984	L. fusiformis	2022-05-11	7	0	RFP-2	Attp40
67984	L. fusiformis	2022-05-11	7	0	RFP-2	Attp40
36304	L. fusiformis	2022-05-11	5	1	Empty Vector	Attp40
36304	L. fusiformis	2022-05-11	7	0	Empty Vector	Attp40
36304	L. fusiformis	2022-05-11	7	0	Empty Vector	Attp40
36304	L. fusiformis	2022-05-11	7	0	Empty Vector	Attp40
36304	L. fusiformis	2022-05-11	7	0	Empty Vector	Attp40
36304	L. fusiformis	2022-05-11	7	0	Empty Vector	Attp40
36304	L. fusiformis	2022-05-11	7	0	Empty Vector	Attp40
36304	L. fusiformis	2022-05-11	7	0	Empty Vector	Attp40
36304	L. fusiformis	2022-05-11	7	0	Empty Vector	Attp40
36304	L. fusiformis	2022-05-11	7	0	Empty Vector	Attp40
36304	L. fusiformis	2022-05-11	3	1	Empty Vector	Attp40
36304	L. fusiformis	2022-05-11	7	0	Empty Vector	Attp40
36304	L. fusiformis	2022-05-11	7	0	Empty Vector	Attp40
36304	L. fusiformis	2022-05-11	7	0	Empty Vector	Attp40
36304	L. fusiformis	2022-05-11	7	0	Empty Vector	Attp40
36304	L. fusiformis	2022-05-11	7	0	Empty Vector	Attp40
36304	L. fusiformis	2022-05-11	7	0	Empty Vector	Attp40
36304	L. fusiformis	2022-05-11	7	0	Empty Vector	Attp40
36304	L. fusiformis	2022-05-11	7	0	Empty Vector	Attp40
36304	L. fusiformis	2022-05-11	7	0	Empty Vector	Attp40
36304	L. fusiformis	2022-05-11	7	0	Empty Vector	Attp40
36304	L. fusiformis	2022-05-11	7	0	Empty Vector	Attp40
36304	L. fusiformis	2022-05-11	7	0	Empty Vector	Attp40
36304	L. fusiformis	2022-05-11	7	0	Empty Vector	Attp40
36304	L. fusiformis	2022-05-11	7	0	Empty Vector	Attp40
36304	L. fusiformis	2022-05-11	7	0	Empty Vector	Attp40
36304	L. fusiformis	2022-05-11	7	0	Empty Vector	Attp40
36304	L. fusiformis	2022-05-11	7	0	Empty Vector	Attp40
36304	L. fusiformis	2022-05-11	7	0	Empty Vector	Attp40
36304	L. fusiformis	2022-05-11	7	0	Empty Vector	Attp40
65901	L. fusiformis	2022-05-13	2	1	BomBc1	Attp40
65901	L. fusiformis	2022-05-13	7	0	BomBc1	Attp40
65901	L. fusiformis	2022-05-13	7	0	BomBc1	Attp40
65901	L. fusiformis	2022-05-13	7	0	BomBc1	Attp40
65901	L. fusiformis	2022-05-13	7	0	BomBc1	Attp40
65901	L. fusiformis	2022-05-13	7	0	BomBc1	Attp40
65901	L. fusiformis	2022-05-13	7	0	BomBc1	Attp40
65901	L. fusiformis	2022-05-13	7	0	BomBc1	Attp40
65901	L. fusiformis	2022-05-13	7	0	BomBc1	Attp40
65901	L. fusiformis	2022-05-13	7	0	BomBc1	Attp40
65901	L. fusiformis	2022-05-13	1	1	BomBc1	Attp40
65901	L. fusiformis	2022-05-13	7	0	BomBc1	Attp40
65901	L. fusiformis	2022-05-13	7	0	BomBc1	Attp40
65901	L. fusiformis	2022-05-13	7	0	BomBc1	Attp40
65901	L. fusiformis	2022-05-13	7	0	BomBc1	Attp40
65901	L. fusiformis	2022-05-13	7	0	BomBc1	Attp40
42599	L. fusiformis	2022-05-13	1	1	BomS1	Attp40
42599	L. fusiformis	2022-05-13	1	1	BomS1	Attp40
42599	L. fusiformis	2022-05-13	2	1	BomS1	Attp40
42599	L. fusiformis	2022-05-13	3	1	BomS1	Attp40
42599	L. fusiformis	2022-05-13	7	0	BomS1	Attp40
42599	L. fusiformis	2022-05-13	7	0	BomS1	Attp40
42599	L. fusiformis	2022-05-13	7	0	BomS1	Attp40
42599	L. fusiformis	2022-05-13	7	0	BomS1	Attp40
42599	L. fusiformis	2022-05-13	7	0	BomS1	Attp40
42599	L. fusiformis	2022-05-13	1	1	BomS1	Attp40
42599	L. fusiformis	2022-05-13	3	1	BomS1	Attp40
42599	L. fusiformis	2022-05-13	7	0	BomS1	Attp40
42599	L. fusiformis	2022-05-13	7	0	BomS1	Attp40
42599	L. fusiformis	2022-05-13	7	0	BomS1	Attp40
42599	L. fusiformis	2022-05-13	7	0	BomS1	Attp40
42599	L. fusiformis	2022-05-13	7	0	BomS1	Attp40
42599	L. fusiformis	2022-05-13	7	0	BomS1	Attp40
67852	L. fusiformis	2022-05-13	4	1	RFP-1	Attp40
67852	L. fusiformis	2022-05-13	4	1	RFP-1	Attp40
67852	L. fusiformis	2022-05-13	5	1	RFP-1	Attp40
67852	L. fusiformis	2022-05-13	7	0	RFP-1	Attp40
67852	L. fusiformis	2022-05-13	7	0	RFP-1	Attp40
67852	L. fusiformis	2022-05-13	7	0	RFP-1	Attp40
67852	L. fusiformis	2022-05-13	7	0	RFP-1	Attp40
67852	L. fusiformis	2022-05-13	7	0	RFP-1	Attp40
67852	L. fusiformis	2022-05-13	7	0	RFP-1	Attp40
67852	L. fusiformis	2022-05-13	7	0	RFP-1	Attp40
67852	L. fusiformis	2022-05-13	1	1	RFP-1	Attp40
67852	L. fusiformis	2022-05-13	2	1	RFP-1	Attp40
67852	L. fusiformis	2022-05-13	5	1	RFP-1	Attp40
67852	L. fusiformis	2022-05-13	7	0	RFP-1	Attp40
67852	L. fusiformis	2022-05-13	7	0	RFP-1	Attp40
67852	L. fusiformis	2022-05-13	7	0	RFP-1	Attp40
67852	L. fusiformis	2022-05-13	7	0	RFP-1	Attp40
67852	L. fusiformis	2022-05-13	7	0	RFP-1	Attp40
67852	L. fusiformis	2022-05-13	7	0	RFP-1	Attp40
67852	L. fusiformis	2022-05-13	7	0	RFP-1	Attp40
67984	L. fusiformis	2022-05-13	1	1	RFP-2	Attp40
67984	L. fusiformis	2022-05-13	1	1	RFP-2	Attp40
67984	L. fusiformis	2022-05-13	2	1	RFP-2	Attp40
67984	L. fusiformis	2022-05-13	2	1	RFP-2	Attp40
67984	L. fusiformis	2022-05-13	3	1	RFP-2	Attp40
67984	L. fusiformis	2022-05-13	7	0	RFP-2	Attp40
67984	L. fusiformis	2022-05-13	7	0	RFP-2	Attp40
67984	L. fusiformis	2022-05-13	7	0	RFP-2	Attp40
67984	L. fusiformis	2022-05-13	7	0	RFP-2	Attp40
67984	L. fusiformis	2022-05-13	7	0	RFP-2	Attp40
67984	L. fusiformis	2022-05-13	2	1	RFP-2	Attp40
67984	L. fusiformis	2022-05-13	2	1	RFP-2	Attp40
67984	L. fusiformis	2022-05-13	7	0	RFP-2	Attp40
67984	L. fusiformis	2022-05-13	7	0	RFP-2	Attp40
67984	L. fusiformis	2022-05-13	7	0	RFP-2	Attp40
67984	L. fusiformis	2022-05-13	7	0	RFP-2	Attp40
67984	L. fusiformis	2022-05-13	7	0	RFP-2	Attp40
67984	L. fusiformis	2022-05-13	7	0	RFP-2	Attp40
67984	L. fusiformis	2022-05-13	7	0	RFP-2	Attp40
36304	L. fusiformis	2022-05-13	1	1	Empty Vector	Attp40
36304	L. fusiformis	2022-05-13	2	1	Empty Vector	Attp40
36304	L. fusiformis	2022-05-13	2	1	Empty Vector	Attp40
36304	L. fusiformis	2022-05-13	7	0	Empty Vector	Attp40
36304	L. fusiformis	2022-05-13	7	0	Empty Vector	Attp40
36304	L. fusiformis	2022-05-13	7	0	Empty Vector	Attp40
36304	L. fusiformis	2022-05-13	7	0	Empty Vector	Attp40
36304	L. fusiformis	2022-05-13	7	0	Empty Vector	Attp40
36304	L. fusiformis	2022-05-13	7	0	Empty Vector	Attp40
36304	L. fusiformis	2022-05-13	7	0	Empty Vector	Attp40
36304	L. fusiformis	2022-05-13	7	0	Empty Vector	Attp40
36304	L. fusiformis	2022-05-13	7	0	Empty Vector	Attp40
65901	L. fusiformis	2022-05-16	7	0	BomBc1	Attp40
65901	L. fusiformis	2022-05-16	7	0	BomBc1	Attp40
65901	L. fusiformis	2022-05-16	7	0	BomBc1	Attp40
65901	L. fusiformis	2022-05-16	7	0	BomBc1	Attp40
65901	L. fusiformis	2022-05-16	7	0	BomBc1	Attp40
65901	L. fusiformis	2022-05-16	7	0	BomBc1	Attp40
65901	L. fusiformis	2022-05-16	7	0	BomBc1	Attp40
65901	L. fusiformis	2022-05-16	7	0	BomBc1	Attp40
65901	L. fusiformis	2022-05-16	7	0	BomBc1	Attp40
65901	L. fusiformis	2022-05-16	7	0	BomBc1	Attp40
65901	L. fusiformis	2022-05-16	7	0	BomBc1	Attp40
65901	L. fusiformis	2022-05-16	7	0	BomBc1	Attp40
65901	L. fusiformis	2022-05-16	7	0	BomBc1	Attp40
65901	L. fusiformis	2022-05-16	7	0	BomBc1	Attp40
65901	L. fusiformis	2022-05-16	7	0	BomBc1	Attp40
65901	L. fusiformis	2022-05-16	7	0	BomBc1	Attp40
65901	L. fusiformis	2022-05-16	7	0	BomBc1	Attp40
65901	L. fusiformis	2022-05-16	7	0	BomBc1	Attp40
65901	L. fusiformis	2022-05-16	7	0	BomBc1	Attp40
65901	L. fusiformis	2022-05-16	7	0	BomBc1	Attp40
65901	L. fusiformis	2022-05-16	1	1	BomBc1	Attp40
65901	L. fusiformis	2022-05-16	3	1	BomBc1	Attp40
65901	L. fusiformis	2022-05-16	7	0	BomBc1	Attp40
65901	L. fusiformis	2022-05-16	7	0	BomBc1	Attp40
65901	L. fusiformis	2022-05-16	7	0	BomBc1	Attp40
65901	L. fusiformis	2022-05-16	7	0	BomBc1	Attp40
65901	L. fusiformis	2022-05-16	7	0	BomBc1	Attp40
65901	L. fusiformis	2022-05-16	7	0	BomBc1	Attp40
65901	L. fusiformis	2022-05-16	7	0	BomBc1	Attp40
65901	L. fusiformis	2022-05-16	7	0	BomBc1	Attp40
61348	L. fusiformis	2022-05-16	1	1	BomBc2	Attp40
61348	L. fusiformis	2022-05-16	6	1	BomBc2	Attp40
61348	L. fusiformis	2022-05-16	7	1	BomBc2	Attp40
61348	L. fusiformis	2022-05-16	7	1	BomBc2	Attp40
67852	L. fusiformis	2022-05-16	2	1	RFP-1	Attp40
67852	L. fusiformis	2022-05-16	3	1	RFP-1	Attp40
67852	L. fusiformis	2022-05-16	4	1	RFP-1	Attp40
67852	L. fusiformis	2022-05-16	7	1	RFP-1	Attp40
67852	L. fusiformis	2022-05-16	7	0	RFP-1	Attp40
67852	L. fusiformis	2022-05-16	7	0	RFP-1	Attp40
67852	L. fusiformis	2022-05-16	7	0	RFP-1	Attp40
67852	L. fusiformis	2022-05-16	7	0	RFP-1	Attp40
67852	L. fusiformis	2022-05-16	7	0	RFP-1	Attp40
67852	L. fusiformis	2022-05-16	7	0	RFP-1	Attp40
67852	L. fusiformis	2022-05-16	7	0	RFP-1	Attp40
67852	L. fusiformis	2022-05-16	7	0	RFP-1	Attp40
67852	L. fusiformis	2022-05-16	7	0	RFP-1	Attp40
67852	L. fusiformis	2022-05-16	7	0	RFP-1	Attp40
67984	L. fusiformis	2022-05-16	4	1	RFP-2	Attp40
67984	L. fusiformis	2022-05-16	7	0	RFP-2	Attp40
67984	L. fusiformis	2022-05-16	7	0	RFP-2	Attp40
67984	L. fusiformis	2022-05-16	7	0	RFP-2	Attp40
67984	L. fusiformis	2022-05-16	7	0	RFP-2	Attp40
67984	L. fusiformis	2022-05-16	7	0	RFP-2	Attp40
67984	L. fusiformis	2022-05-16	7	0	RFP-2	Attp40
67984	L. fusiformis	2022-05-16	7	0	RFP-2	Attp40
67984	L. fusiformis	2022-05-16	7	0	RFP-2	Attp40
67984	L. fusiformis	2022-05-16	7	0	RFP-2	Attp40
67984	L. fusiformis	2022-05-16	1	1	RFP-2	Attp40
67984	L. fusiformis	2022-05-16	2	1	RFP-2	Attp40
67984	L. fusiformis	2022-05-16	3	1	RFP-2	Attp40
67984	L. fusiformis	2022-05-16	7	1	RFP-2	Attp40
67984	L. fusiformis	2022-05-16	7	0	RFP-2	Attp40
67984	L. fusiformis	2022-05-16	7	0	RFP-2	Attp40
67984	L. fusiformis	2022-05-16	7	0	RFP-2	Attp40
67984	L. fusiformis	2022-05-16	7	0	RFP-2	Attp40
67984	L. fusiformis	2022-05-16	7	0	RFP-2	Attp40
67984	L. fusiformis	2022-05-16	7	0	RFP-2	Attp40
67984	L. fusiformis	2022-05-16	1	1	RFP-2	Attp40
67984	L. fusiformis	2022-05-16	2	1	RFP-2	Attp40
67984	L. fusiformis	2022-05-16	2	1	RFP-2	Attp40
67984	L. fusiformis	2022-05-16	2	1	RFP-2	Attp40
67984	L. fusiformis	2022-05-16	5	1	RFP-2	Attp40
67984	L. fusiformis	2022-05-16	7	0	RFP-2	Attp40
67984	L. fusiformis	2022-05-16	7	0	RFP-2	Attp40
67984	L. fusiformis	2022-05-16	7	0	RFP-2	Attp40
67984	L. fusiformis	2022-05-16	7	0	RFP-2	Attp40
67984	L. fusiformis	2022-05-16	7	0	RFP-2	Attp40
36304	L. fusiformis	2022-05-23	7	0	Empty Vector	Attp40
36304	L. fusiformis	2022-05-23	7	0	Empty Vector	Attp40
36304	L. fusiformis	2022-05-23	7	0	Empty Vector	Attp40
36304	L. fusiformis	2022-05-23	7	0	Empty Vector	Attp40
36304	L. fusiformis	2022-05-23	7	0	Empty Vector	Attp40
36304	L. fusiformis	2022-05-23	7	0	Empty Vector	Attp40
36304	L. fusiformis	2022-05-23	7	0	Empty Vector	Attp40
36304	L. fusiformis	2022-05-23	7	0	Empty Vector	Attp40
36304	L. fusiformis	2022-05-23	7	0	Empty Vector	Attp40
36304	L. fusiformis	2022-05-23	7	0	Empty Vector	Attp40
36304	L. fusiformis	2022-05-23	3	1	Empty Vector	Attp40
36304	L. fusiformis	2022-05-23	7	0	Empty Vector	Attp40
36304	L. fusiformis	2022-05-23	7	0	Empty Vector	Attp40
36304	L. fusiformis	2022-05-23	7	0	Empty Vector	Attp40
36304	L. fusiformis	2022-05-23	7	0	Empty Vector	Attp40
36304	L. fusiformis	2022-05-23	7	0	Empty Vector	Attp40
36304	L. fusiformis	2022-05-23	7	0	Empty Vector	Attp40
36304	L. fusiformis	2022-05-23	7	0	Empty Vector	Attp40
36304	L. fusiformis	2022-05-23	7	0	Empty Vector	Attp40
36304	L. fusiformis	2022-05-23	7	0	Empty Vector	Attp40
36304	L. fusiformis	2022-05-23	4	1	Empty Vector	Attp40
36304	L. fusiformis	2022-05-23	7	0	Empty Vector	Attp40
36304	L. fusiformis	2022-05-23	7	0	Empty Vector	Attp40
36304	L. fusiformis	2022-05-23	7	0	Empty Vector	Attp40
36304	L. fusiformis	2022-05-23	7	0	Empty Vector	Attp40
36304	L. fusiformis	2022-05-23	7	0	Empty Vector	Attp40
36304	L. fusiformis	2022-05-23	7	0	Empty Vector	Attp40
36304	L. fusiformis	2022-05-23	7	0	Empty Vector	Attp40
36304	L. fusiformis	2022-05-23	7	0	Empty Vector	Attp40
36304	L. fusiformis	2022-05-23	7	0	Empty Vector	Attp40
65901	L. fusiformis	2022-05-23	5	1	BomBc1	Attp40
65901	L. fusiformis	2022-05-23	7	0	BomBc1	Attp40
65901	L. fusiformis	2022-05-23	7	0	BomBc1	Attp40
65901	L. fusiformis	2022-05-23	7	0	BomBc1	Attp40
65901	L. fusiformis	2022-05-23	7	0	BomBc1	Attp40
65901	L. fusiformis	2022-05-23	7	0	BomBc1	Attp40
65901	L. fusiformis	2022-05-23	7	0	BomBc1	Attp40
65901	L. fusiformis	2022-05-23	7	0	BomBc1	Attp40
65901	L. fusiformis	2022-05-23	7	0	BomBc1	Attp40
65901	L. fusiformis	2022-05-23	7	0	BomBc1	Attp40
65901	L. fusiformis	2022-05-23	7	0	BomBc1	Attp40
65901	L. fusiformis	2022-05-23	7	0	BomBc1	Attp40
65901	L. fusiformis	2022-05-23	7	0	BomBc1	Attp40
65901	L. fusiformis	2022-05-23	7	0	BomBc1	Attp40
65901	L. fusiformis	2022-05-23	7	0	BomBc1	Attp40
65901	L. fusiformis	2022-05-23	7	0	BomBc1	Attp40
65901	L. fusiformis	2022-05-23	7	0	BomBc1	Attp40
65901	L. fusiformis	2022-05-23	7	0	BomBc1	Attp40
65901	L. fusiformis	2022-05-23	7	0	BomBc1	Attp40
65901	L. fusiformis	2022-05-23	7	0	BomBc1	Attp40
65901	L. fusiformis	2022-05-23	7	0	BomBc1	Attp40
65901	L. fusiformis	2022-05-23	7	0	BomBc1	Attp40
65901	L. fusiformis	2022-05-23	7	0	BomBc1	Attp40
65901	L. fusiformis	2022-05-23	7	0	BomBc1	Attp40
65901	L. fusiformis	2022-05-23	7	0	BomBc1	Attp40
65901	L. fusiformis	2022-05-23	7	0	BomBc1	Attp40
65901	L. fusiformis	2022-05-23	7	0	BomBc1	Attp40
65901	L. fusiformis	2022-05-23	7	0	BomBc1	Attp40
65901	L. fusiformis	2022-05-23	7	0	BomBc1	Attp40
65901	L. fusiformis	2022-05-23	7	0	BomBc1	Attp40
61348	L. fusiformis	2022-05-23	1	1	BomBc2	Attp40
61348	L. fusiformis	2022-05-23	2	1	BomBc2	Attp40
61348	L. fusiformis	2022-05-23	5	1	BomBc2	Attp40
61348	L. fusiformis	2022-05-23	5	1	BomBc2	Attp40
61348	L. fusiformis	2022-05-23	7	0	BomBc2	Attp40
61348	L. fusiformis	2022-05-23	7	0	BomBc2	Attp40
61348	L. fusiformis	2022-05-23	7	0	BomBc2	Attp40
61348	L. fusiformis	2022-05-23	7	0	BomBc2	Attp40
61348	L. fusiformis	2022-05-23	7	0	BomBc2	Attp40
61348	L. fusiformis	2022-05-23	7	0	BomBc2	Attp40
61348	L. fusiformis	2022-05-23	3	1	BomBc2	Attp40
61348	L. fusiformis	2022-05-23	4	1	BomBc2	Attp40
61348	L. fusiformis	2022-05-23	4	1	BomBc2	Attp40
61348	L. fusiformis	2022-05-23	7	1	BomBc2	Attp40
61348	L. fusiformis	2022-05-23	7	1	BomBc2	Attp40
42599	L. fusiformis	2022-05-23	7	0	BomS1	Attp40
42599	L. fusiformis	2022-05-23	7	0	BomS1	Attp40
42599	L. fusiformis	2022-05-23	7	0	BomS1	Attp40
42599	L. fusiformis	2022-05-23	7	0	BomS1	Attp40
42599	L. fusiformis	2022-05-23	7	0	BomS1	Attp40
42599	L. fusiformis	2022-05-23	7	0	BomS1	Attp40
42599	L. fusiformis	2022-05-23	7	0	BomS1	Attp40
42599	L. fusiformis	2022-05-23	7	0	BomS1	Attp40
42599	L. fusiformis	2022-05-23	7	0	BomS1	Attp40
42599	L. fusiformis	2022-05-23	7	0	BomS1	Attp40
42599	L. fusiformis	2022-05-23	2	1	BomS1	Attp40
42599	L. fusiformis	2022-05-23	3	1	BomS1	Attp40
42599	L. fusiformis	2022-05-23	7	0	BomS1	Attp40
42599	L. fusiformis	2022-05-23	7	0	BomS1	Attp40
42599	L. fusiformis	2022-05-23	7	0	BomS1	Attp40
42599	L. fusiformis	2022-05-23	7	0	BomS1	Attp40
42599	L. fusiformis	2022-05-23	7	0	BomS1	Attp40
42599	L. fusiformis	2022-05-23	7	0	BomS1	Attp40
42599	L. fusiformis	2022-05-23	7	0	BomS1	Attp40
42599	L. fusiformis	2022-05-23	7	0	BomS1	Attp40
42599	L. fusiformis	2022-05-23	1	1	BomS1	Attp40
42599	L. fusiformis	2022-05-23	7	0	BomS1	Attp40
42599	L. fusiformis	2022-05-23	7	0	BomS1	Attp40
42599	L. fusiformis	2022-05-23	7	0	BomS1	Attp40
42599	L. fusiformis	2022-05-23	7	0	BomS1	Attp40
42599	L. fusiformis	2022-05-23	7	0	BomS1	Attp40
42599	L. fusiformis	2022-05-23	7	0	BomS1	Attp40
42599	L. fusiformis	2022-05-23	7	0	BomS1	Attp40
42599	L. fusiformis	2022-05-23	7	0	BomS1	Attp40
42599	L. fusiformis	2022-05-23	7	0	BomS1	Attp40
67852	L. fusiformis	2022-05-23	2	1	RFP-1	Attp40
67852	L. fusiformis	2022-05-23	7	0	RFP-1	Attp40
67852	L. fusiformis	2022-05-23	7	0	RFP-1	Attp40
67852	L. fusiformis	2022-05-23	7	0	RFP-1	Attp40
67852	L. fusiformis	2022-05-23	7	0	RFP-1	Attp40
67852	L. fusiformis	2022-05-23	7	0	RFP-1	Attp40
67852	L. fusiformis	2022-05-23	7	0	RFP-1	Attp40
67852	L. fusiformis	2022-05-23	7	0	RFP-1	Attp40
67852	L. fusiformis	2022-05-23	7	0	RFP-1	Attp40
67852	L. fusiformis	2022-05-23	7	0	RFP-1	Attp40
67852	L. fusiformis	2022-05-23	3	1	RFP-1	Attp40
67852	L. fusiformis	2022-05-23	7	0	RFP-1	Attp40
67852	L. fusiformis	2022-05-23	7	0	RFP-1	Attp40
67852	L. fusiformis	2022-05-23	7	0	RFP-1	Attp40
67852	L. fusiformis	2022-05-23	7	0	RFP-1	Attp40
67852	L. fusiformis	2022-05-23	7	0	RFP-1	Attp40
67852	L. fusiformis	2022-05-23	7	0	RFP-1	Attp40
67852	L. fusiformis	2022-05-23	7	0	RFP-1	Attp40
67852	L. fusiformis	2022-05-23	7	0	RFP-1	Attp40
67852	L. fusiformis	2022-05-23	7	0	RFP-1	Attp40
67852	L. fusiformis	2022-05-23	7	0	RFP-1	Attp40
67852	L. fusiformis	2022-05-23	7	0	RFP-1	Attp40
67852	L. fusiformis	2022-05-23	7	0	RFP-1	Attp40
67852	L. fusiformis	2022-05-23	7	0	RFP-1	Attp40
67852	L. fusiformis	2022-05-23	7	0	RFP-1	Attp40
67852	L. fusiformis	2022-05-23	7	0	RFP-1	Attp40
67852	L. fusiformis	2022-05-23	7	0	RFP-1	Attp40
67852	L. fusiformis	2022-05-23	7	0	RFP-1	Attp40
67852	L. fusiformis	2022-05-23	7	0	RFP-1	Attp40
67984	L. fusiformis	2022-05-23	2	1	RFP-2	Attp40
67984	L. fusiformis	2022-05-23	4	1	RFP-2	Attp40
67984	L. fusiformis	2022-05-23	7	0	RFP-2	Attp40
67984	L. fusiformis	2022-05-23	7	0	RFP-2	Attp40
67984	L. fusiformis	2022-05-23	7	0	RFP-2	Attp40
67984	L. fusiformis	2022-05-23	7	0	RFP-2	Attp40
67984	L. fusiformis	2022-05-23	7	0	RFP-2	Attp40
67984	L. fusiformis	2022-05-23	7	0	RFP-2	Attp40
67984	L. fusiformis	2022-05-23	7	0	RFP-2	Attp40
67984	L. fusiformis	2022-05-23	7	0	RFP-2	Attp40
67984	L. fusiformis	2022-05-23	7	0	RFP-2	Attp40
67984	L. fusiformis	2022-05-23	7	0	RFP-2	Attp40
67984	L. fusiformis	2022-05-23	7	0	RFP-2	Attp40
67984	L. fusiformis	2022-05-23	7	0	RFP-2	Attp40
67984	L. fusiformis	2022-05-23	7	0	RFP-2	Attp40
67984	L. fusiformis	2022-05-23	7	0	RFP-2	Attp40
67984	L. fusiformis	2022-05-23	7	0	RFP-2	Attp40
67984	L. fusiformis	2022-05-23	7	0	RFP-2	Attp40
67984	L. fusiformis	2022-05-23	7	0	RFP-2	Attp40
67984	L. fusiformis	2022-05-23	7	0	RFP-2	Attp40
67984	L. fusiformis	2022-05-23	1	1	RFP-2	Attp40
67984	L. fusiformis	2022-05-23	1	1	RFP-2	Attp40
67984	L. fusiformis	2022-05-23	2	1	RFP-2	Attp40
67984	L. fusiformis	2022-05-23	2	1	RFP-2	Attp40
67984	L. fusiformis	2022-05-23	7	0	RFP-2	Attp40
67984	L. fusiformis	2022-05-23	7	0	RFP-2	Attp40
67984	L. fusiformis	2022-05-23	7	0	RFP-2	Attp40
67984	L. fusiformis	2022-05-23	7	0	RFP-2	Attp40
67984	L. fusiformis	2022-05-23	7	0	RFP-2	Attp40
67984	L. fusiformis	2022-05-23	7	0	RFP-2	Attp40
28788	B. bassiana	2022-07-09	6	1	BomS2	Attp2
28788	B. bassiana	2022-07-09	8	1	BomS2	Attp2
28788	B. bassiana	2022-07-09	9	1	BomS2	Attp2
28788	B. bassiana	2022-07-09	10	1	BomS2	Attp2
28788	B. bassiana	2022-07-09	12	1	BomS2	Attp2
28788	B. bassiana	2022-07-09	21	0	BomS2	Attp2
28788	B. bassiana	2022-07-09	21	0	BomS2	Attp2
28788	B. bassiana	2022-07-09	5	1	BomS2	Attp2
28788	B. bassiana	2022-07-09	10	1	BomS2	Attp2
28788	B. bassiana	2022-07-09	10	1	BomS2	Attp2
28788	B. bassiana	2022-07-09	12	1	BomS2	Attp2
28788	B. bassiana	2022-07-09	12	1	BomS2	Attp2
28788	B. bassiana	2022-07-09	21	0	BomS2	Attp2
28788	B. bassiana	2022-07-09	21	0	BomS2	Attp2
28788	B. bassiana	2022-07-09	21	0	BomS2	Attp2
28788	B. bassiana	2022-07-09	21	0	BomS2	Attp2
28788	B. bassiana	2022-07-09	21	0	BomS2	Attp2
28788	B. bassiana	2022-07-09	11	1	BomS2	Attp2
28788	B. bassiana	2022-07-09	21	1	BomS2	Attp2
28788	B. bassiana	2022-07-09	21	0	BomS2	Attp2
28788	B. bassiana	2022-07-09	21	0	BomS2	Attp2
36303	B. bassiana	2022-07-09	6	1	Empty Vector	Attp2
36303	B. bassiana	2022-07-09	12	1	Empty Vector	Attp2
36303	B. bassiana	2022-07-09	12	1	Empty Vector	Attp2
36303	B. bassiana	2022-07-09	13	1	Empty Vector	Attp2
36303	B. bassiana	2022-07-09	13	1	Empty Vector	Attp2
36303	B. bassiana	2022-07-09	13	1	Empty Vector	Attp2
36303	B. bassiana	2022-07-09	21	0	Empty Vector	Attp2
36303	B. bassiana	2022-07-09	21	0	Empty Vector	Attp2
36303	B. bassiana	2022-07-09	21	0	Empty Vector	Attp2
36303	B. bassiana	2022-07-09	4	1	Empty Vector	Attp2
36303	B. bassiana	2022-07-09	13	1	Empty Vector	Attp2
36303	B. bassiana	2022-07-09	19	1	Empty Vector	Attp2
36303	B. bassiana	2022-07-09	21	0	Empty Vector	Attp2
36303	B. bassiana	2022-07-09	21	0	Empty Vector	Attp2
36303	B. bassiana	2022-07-09	21	0	Empty Vector	Attp2
36303	B. bassiana	2022-07-09	21	0	Empty Vector	Attp2
36303	B. bassiana	2022-07-09	21	0	Empty Vector	Attp2
36303	B. bassiana	2022-07-09	21	0	Empty Vector	Attp2
36303	B. bassiana	2022-07-09	21	0	Empty Vector	Attp2
36852	B. bassiana	2022-07-09	3	1	Jabba	Attp2
36852	B. bassiana	2022-07-09	13	1	Jabba	Attp2
36852	B. bassiana	2022-07-09	21	0	Jabba	Attp2
36852	B. bassiana	2022-07-09	21	0	Jabba	Attp2
36852	B. bassiana	2022-07-09	21	0	Jabba	Attp2
36852	B. bassiana	2022-07-09	21	0	Jabba	Attp2
36852	B. bassiana	2022-07-09	21	0	Jabba	Attp2
36852	B. bassiana	2022-07-09	21	0	Jabba	Attp2
36852	B. bassiana	2022-07-09	21	0	Jabba	Attp2
36852	B. bassiana	2022-07-09	13	1	Jabba	Attp2
36852	B. bassiana	2022-07-09	19	1	Jabba	Attp2
36852	B. bassiana	2022-07-09	21	1	Jabba	Attp2
36852	B. bassiana	2022-07-09	21	0	Jabba	Attp2
36852	B. bassiana	2022-07-09	21	0	Jabba	Attp2
36852	B. bassiana	2022-07-09	21	0	Jabba	Attp2
36852	B. bassiana	2022-07-09	21	0	Jabba	Attp2
36852	B. bassiana	2022-07-09	21	0	Jabba	Attp2
28788	B. bassiana	2022-07-12	4	1	BomS2	Attp2
28788	B. bassiana	2022-07-12	5	1	BomS2	Attp2
28788	B. bassiana	2022-07-12	8	1	BomS2	Attp2
28788	B. bassiana	2022-07-12	10	1	BomS2	Attp2
28788	B. bassiana	2022-07-12	10	1	BomS2	Attp2
28788	B. bassiana	2022-07-12	11	1	BomS2	Attp2
28788	B. bassiana	2022-07-12	11	1	BomS2	Attp2
28788	B. bassiana	2022-07-12	13	1	BomS2	Attp2
28788	B. bassiana	2022-07-12	17	1	BomS2	Attp2
28788	B. bassiana	2022-07-12	21	0	BomS2	Attp2
28788	B. bassiana	2022-07-12	3	1	BomS2	Attp2
28788	B. bassiana	2022-07-12	4	1	BomS2	Attp2
28788	B. bassiana	2022-07-12	8	1	BomS2	Attp2
28788	B. bassiana	2022-07-12	9	1	BomS2	Attp2
28788	B. bassiana	2022-07-12	10	1	BomS2	Attp2
28788	B. bassiana	2022-07-12	11	1	BomS2	Attp2
28788	B. bassiana	2022-07-12	14	1	BomS2	Attp2
28788	B. bassiana	2022-07-12	21	0	BomS2	Attp2
28788	B. bassiana	2022-07-12	21	0	BomS2	Attp2
28788	B. bassiana	2022-07-12	21	0	BomS2	Attp2
36303	B. bassiana	2022-07-12	10	1	Empty Vector	Attp2
36303	B. bassiana	2022-07-12	13	1	Empty Vector	Attp2
36303	B. bassiana	2022-07-12	14	1	Empty Vector	Attp2
36303	B. bassiana	2022-07-12	14	1	Empty Vector	Attp2
36303	B. bassiana	2022-07-12	14	1	Empty Vector	Attp2
36303	B. bassiana	2022-07-12	15	1	Empty Vector	Attp2
36303	B. bassiana	2022-07-12	21	0	Empty Vector	Attp2
36303	B. bassiana	2022-07-12	21	0	Empty Vector	Attp2
36303	B. bassiana	2022-07-12	21	0	Empty Vector	Attp2
36303	B. bassiana	2022-07-12	4	1	Empty Vector	Attp2
36303	B. bassiana	2022-07-12	10	1	Empty Vector	Attp2
36303	B. bassiana	2022-07-12	13	1	Empty Vector	Attp2
36303	B. bassiana	2022-07-12	17	1	Empty Vector	Attp2
36303	B. bassiana	2022-07-12	21	0	Empty Vector	Attp2
36303	B. bassiana	2022-07-12	21	0	Empty Vector	Attp2
36303	B. bassiana	2022-07-12	21	0	Empty Vector	Attp2
36303	B. bassiana	2022-07-12	21	0	Empty Vector	Attp2
36852	B. bassiana	2022-07-12	9	1	Jabba	Attp2
36852	B. bassiana	2022-07-12	10	1	Jabba	Attp2
36852	B. bassiana	2022-07-12	10	1	Jabba	Attp2
36852	B. bassiana	2022-07-12	10	1	Jabba	Attp2
36852	B. bassiana	2022-07-12	16	1	Jabba	Attp2
36852	B. bassiana	2022-07-12	16	1	Jabba	Attp2
36852	B. bassiana	2022-07-12	21	0	Jabba	Attp2
36852	B. bassiana	2022-07-12	21	0	Jabba	Attp2
36852	B. bassiana	2022-07-12	21	0	Jabba	Attp2
36852	B. bassiana	2022-07-12	21	0	Jabba	Attp2
36852	B. bassiana	2022-07-12	2	1	Jabba	Attp2
36852	B. bassiana	2022-07-12	3	1	Jabba	Attp2
36852	B. bassiana	2022-07-12	4	1	Jabba	Attp2
36852	B. bassiana	2022-07-12	13	1	Jabba	Attp2
36852	B. bassiana	2022-07-12	16	1	Jabba	Attp2
36852	B. bassiana	2022-07-12	19	1	Jabba	Attp2
36852	B. bassiana	2022-07-12	21	0	Jabba	Attp2
36852	B. bassiana	2022-07-12	21	0	Jabba	Attp2
36852	B. bassiana	2022-07-12	21	0	Jabba	Attp2
36852	B. bassiana	2022-07-12	21	0	Jabba	Attp2
28788	B. bassiana	2022-07-15	5	1	BomS2	Attp2
28788	B. bassiana	2022-07-15	5	1	BomS2	Attp2
28788	B. bassiana	2022-07-15	6	1	BomS2	Attp2
28788	B. bassiana	2022-07-15	7	1	BomS2	Attp2
28788	B. bassiana	2022-07-15	7	1	BomS2	Attp2
28788	B. bassiana	2022-07-15	7	1	BomS2	Attp2
28788	B. bassiana	2022-07-15	7	1	BomS2	Attp2
28788	B. bassiana	2022-07-15	7	1	BomS2	Attp2
28788	B. bassiana	2022-07-15	15	1	BomS2	Attp2
28788	B. bassiana	2022-07-15	21	0	BomS2	Attp2
28788	B. bassiana	2022-07-15	3	1	BomS2	Attp2
28788	B. bassiana	2022-07-15	4	1	BomS2	Attp2
28788	B. bassiana	2022-07-15	7	1	BomS2	Attp2
28788	B. bassiana	2022-07-15	11	1	BomS2	Attp2
28788	B. bassiana	2022-07-15	13	1	BomS2	Attp2
28788	B. bassiana	2022-07-15	16	1	BomS2	Attp2
28788	B. bassiana	2022-07-15	21	0	BomS2	Attp2
28788	B. bassiana	2022-07-15	21	0	BomS2	Attp2
28788	B. bassiana	2022-07-15	21	0	BomS2	Attp2
28788	B. bassiana	2022-07-15	21	0	BomS2	Attp2
28788	B. bassiana	2022-07-15	4	1	BomS2	Attp2
28788	B. bassiana	2022-07-15	7	1	BomS2	Attp2
28788	B. bassiana	2022-07-15	7	1	BomS2	Attp2
28788	B. bassiana	2022-07-15	8	1	BomS2	Attp2
28788	B. bassiana	2022-07-15	11	1	BomS2	Attp2
28788	B. bassiana	2022-07-15	14	1	BomS2	Attp2
28788	B. bassiana	2022-07-15	16	1	BomS2	Attp2
28788	B. bassiana	2022-07-15	21	1	BomS2	Attp2
28788	B. bassiana	2022-07-15	21	0	BomS2	Attp2
36303	B. bassiana	2022-07-15	18	1	Empty Vector	Attp2
36303	B. bassiana	2022-07-15	21	0	Empty Vector	Attp2
36303	B. bassiana	2022-07-15	21	0	Empty Vector	Attp2
36303	B. bassiana	2022-07-15	21	0	Empty Vector	Attp2
36303	B. bassiana	2022-07-15	21	0	Empty Vector	Attp2
36303	B. bassiana	2022-07-15	21	0	Empty Vector	Attp2
36303	B. bassiana	2022-07-15	21	0	Empty Vector	Attp2
36303	B. bassiana	2022-07-15	21	0	Empty Vector	Attp2
36303	B. bassiana	2022-07-15	21	0	Empty Vector	Attp2
36303	B. bassiana	2022-07-15	21	0	Empty Vector	Attp2
42599	B. bassiana	2022-07-09	3	1	BomS1	Attp40
42599	B. bassiana	2022-07-09	16	1	BomS1	Attp40
42599	B. bassiana	2022-07-09	17	1	BomS1	Attp40
42599	B. bassiana	2022-07-09	21	0	BomS1	Attp40
42599	B. bassiana	2022-07-09	21	0	BomS1	Attp40
42599	B. bassiana	2022-07-09	21	0	BomS1	Attp40
42599	B. bassiana	2022-07-09	21	0	BomS1	Attp40
42599	B. bassiana	2022-07-09	21	0	BomS1	Attp40
42599	B. bassiana	2022-07-09	21	0	BomS1	Attp40
42599	B. bassiana	2022-07-09	21	0	BomS1	Attp40
42599	B. bassiana	2022-07-09	16	1	BomS1	Attp40
42599	B. bassiana	2022-07-09	16	1	BomS1	Attp40
42599	B. bassiana	2022-07-09	21	0	BomS1	Attp40
42599	B. bassiana	2022-07-09	21	0	BomS1	Attp40
42599	B. bassiana	2022-07-09	21	0	BomS1	Attp40
42599	B. bassiana	2022-07-09	21	0	BomS1	Attp40
42599	B. bassiana	2022-07-09	21	0	BomS1	Attp40
42599	B. bassiana	2022-07-09	21	0	BomS1	Attp40
42599	B. bassiana	2022-07-09	21	0	BomS1	Attp40
42599	B. bassiana	2022-07-09	21	0	BomS1	Attp40
42599	B. bassiana	2022-07-09	12	1	BomS1	Attp40
42599	B. bassiana	2022-07-09	15	1	BomS1	Attp40
42599	B. bassiana	2022-07-09	16	1	BomS1	Attp40
42599	B. bassiana	2022-07-09	21	0	BomS1	Attp40
42599	B. bassiana	2022-07-09	21	0	BomS1	Attp40
42599	B. bassiana	2022-07-09	21	0	BomS1	Attp40
42599	B. bassiana	2022-07-09	21	0	BomS1	Attp40
67852	B. bassiana	2022-07-09	11	1	RFP-1	Attp40
67852	B. bassiana	2022-07-09	13	1	RFP-1	Attp40
67852	B. bassiana	2022-07-09	13	1	RFP-1	Attp40
67852	B. bassiana	2022-07-09	16	1	RFP-1	Attp40
67852	B. bassiana	2022-07-09	16	1	RFP-1	Attp40
67852	B. bassiana	2022-07-09	21	0	RFP-1	Attp40
67852	B. bassiana	2022-07-09	21	0	RFP-1	Attp40
67852	B. bassiana	2022-07-09	21	0	RFP-1	Attp40
67852	B. bassiana	2022-07-09	21	0	RFP-1	Attp40
67852	B. bassiana	2022-07-09	21	0	RFP-1	Attp40
67852	B. bassiana	2022-07-09	21	0	RFP-1	Attp40
67852	B. bassiana	2022-07-09	21	0	RFP-1	Attp40
67852	B. bassiana	2022-07-09	21	0	RFP-1	Attp40
67852	B. bassiana	2022-07-09	21	0	RFP-1	Attp40
67852	B. bassiana	2022-07-09	21	0	RFP-1	Attp40
67852	B. bassiana	2022-07-09	21	0	RFP-1	Attp40
67852	B. bassiana	2022-07-09	21	0	RFP-1	Attp40
67984	B. bassiana	2022-07-09	12	1	RFP-2	Attp40
67984	B. bassiana	2022-07-09	12	1	RFP-2	Attp40
67984	B. bassiana	2022-07-09	13	1	RFP-2	Attp40
67984	B. bassiana	2022-07-09	16	1	RFP-2	Attp40
67984	B. bassiana	2022-07-09	20	1	RFP-2	Attp40
67984	B. bassiana	2022-07-09	21	0	RFP-2	Attp40
67984	B. bassiana	2022-07-09	21	0	RFP-2	Attp40
67984	B. bassiana	2022-07-09	21	0	RFP-2	Attp40
67984	B. bassiana	2022-07-09	21	0	RFP-2	Attp40
67984	B. bassiana	2022-07-09	21	0	RFP-2	Attp40
67984	B. bassiana	2022-07-09	15	1	RFP-2	Attp40
67984	B. bassiana	2022-07-09	20	1	RFP-2	Attp40
67984	B. bassiana	2022-07-09	21	0	RFP-2	Attp40
67984	B. bassiana	2022-07-09	21	0	RFP-2	Attp40
67984	B. bassiana	2022-07-09	21	0	RFP-2	Attp40
67984	B. bassiana	2022-07-09	21	0	RFP-2	Attp40
67984	B. bassiana	2022-07-09	21	0	RFP-2	Attp40
67984	B. bassiana	2022-07-09	21	0	RFP-2	Attp40
67984	B. bassiana	2022-07-09	21	0	RFP-2	Attp40
67984	B. bassiana	2022-07-09	21	0	RFP-2	Attp40
36304	B. bassiana	2022-07-09	9	1	Empty Vector	Attp40
36304	B. bassiana	2022-07-09	11	1	Empty Vector	Attp40
36304	B. bassiana	2022-07-09	12	1	Empty Vector	Attp40
36304	B. bassiana	2022-07-09	13	1	Empty Vector	Attp40
36304	B. bassiana	2022-07-09	13	1	Empty Vector	Attp40
36304	B. bassiana	2022-07-09	13	1	Empty Vector	Attp40
36304	B. bassiana	2022-07-09	16	1	Empty Vector	Attp40
36304	B. bassiana	2022-07-09	21	0	Empty Vector	Attp40
36304	B. bassiana	2022-07-09	21	0	Empty Vector	Attp40
36304	B. bassiana	2022-07-09	21	0	Empty Vector	Attp40
36304	B. bassiana	2022-07-09	10	1	Empty Vector	Attp40
36304	B. bassiana	2022-07-09	12	1	Empty Vector	Attp40
36304	B. bassiana	2022-07-09	13	1	Empty Vector	Attp40
36304	B. bassiana	2022-07-09	13	1	Empty Vector	Attp40
36304	B. bassiana	2022-07-09	14	1	Empty Vector	Attp40
36304	B. bassiana	2022-07-09	21	0	Empty Vector	Attp40
36304	B. bassiana	2022-07-09	21	0	Empty Vector	Attp40
36304	B. bassiana	2022-07-09	21	0	Empty Vector	Attp40
36304	B. bassiana	2022-07-09	21	0	Empty Vector	Attp40
65901	B. bassiana	2022-07-09	14	1	BomBc1	Attp40
65901	B. bassiana	2022-07-09	17	1	BomBc1	Attp40
65901	B. bassiana	2022-07-09	17	1	BomBc1	Attp40
65901	B. bassiana	2022-07-09	20	1	BomBc1	Attp40
65901	B. bassiana	2022-07-09	21	0	BomBc1	Attp40
65901	B. bassiana	2022-07-09	21	0	BomBc1	Attp40
65901	B. bassiana	2022-07-09	21	0	BomBc1	Attp40
65901	B. bassiana	2022-07-09	21	0	BomBc1	Attp40
65901	B. bassiana	2022-07-09	11	1	BomBc1	Attp40
65901	B. bassiana	2022-07-09	12	1	BomBc1	Attp40
65901	B. bassiana	2022-07-09	13	1	BomBc1	Attp40
65901	B. bassiana	2022-07-09	13	1	BomBc1	Attp40
65901	B. bassiana	2022-07-09	21	0	BomBc1	Attp40
65901	B. bassiana	2022-07-09	21	0	BomBc1	Attp40
65901	B. bassiana	2022-07-09	21	0	BomBc1	Attp40
42599	B. bassiana	2022-07-12	1	1	BomS1	Attp40
42599	B. bassiana	2022-07-12	10	1	BomS1	Attp40
42599	B. bassiana	2022-07-12	10	1	BomS1	Attp40
42599	B. bassiana	2022-07-12	14	1	BomS1	Attp40
42599	B. bassiana	2022-07-12	21	0	BomS1	Attp40
42599	B. bassiana	2022-07-12	21	0	BomS1	Attp40
42599	B. bassiana	2022-07-12	21	0	BomS1	Attp40
42599	B. bassiana	2022-07-12	21	0	BomS1	Attp40
42599	B. bassiana	2022-07-12	21	0	BomS1	Attp40
42599	B. bassiana	2022-07-12	21	0	BomS1	Attp40
42599	B. bassiana	2022-07-12	1	1	BomS1	Attp40
42599	B. bassiana	2022-07-12	21	0	BomS1	Attp40
42599	B. bassiana	2022-07-12	21	0	BomS1	Attp40
42599	B. bassiana	2022-07-12	21	0	BomS1	Attp40
42599	B. bassiana	2022-07-12	21	0	BomS1	Attp40
42599	B. bassiana	2022-07-12	21	0	BomS1	Attp40
42599	B. bassiana	2022-07-12	21	0	BomS1	Attp40
42599	B. bassiana	2022-07-12	21	0	BomS1	Attp40
42599	B. bassiana	2022-07-12	21	0	BomS1	Attp40
42599	B. bassiana	2022-07-12	21	0	BomS1	Attp40
42599	B. bassiana	2022-07-12	21	0	BomS1	Attp40
67852	B. bassiana	2022-07-12	10	1	RFP-1	Attp40
67852	B. bassiana	2022-07-12	10	1	RFP-1	Attp40
67852	B. bassiana	2022-07-12	11	1	RFP-1	Attp40
67852	B. bassiana	2022-07-12	19	1	RFP-1	Attp40
67852	B. bassiana	2022-07-12	21	0	RFP-1	Attp40
67852	B. bassiana	2022-07-12	21	0	RFP-1	Attp40
67852	B. bassiana	2022-07-12	21	0	RFP-1	Attp40
67852	B. bassiana	2022-07-12	21	0	RFP-1	Attp40
67852	B. bassiana	2022-07-12	21	0	RFP-1	Attp40
67852	B. bassiana	2022-07-12	21	0	RFP-1	Attp40
67852	B. bassiana	2022-07-12	14	1	RFP-1	Attp40
67852	B. bassiana	2022-07-12	16	1	RFP-1	Attp40
67852	B. bassiana	2022-07-12	16	1	RFP-1	Attp40
67852	B. bassiana	2022-07-12	19	1	RFP-1	Attp40
67852	B. bassiana	2022-07-12	21	0	RFP-1	Attp40
67852	B. bassiana	2022-07-12	21	0	RFP-1	Attp40
67852	B. bassiana	2022-07-12	21	0	RFP-1	Attp40
67852	B. bassiana	2022-07-12	21	0	RFP-1	Attp40
67852	B. bassiana	2022-07-12	21	0	RFP-1	Attp40
67852	B. bassiana	2022-07-12	21	0	RFP-1	Attp40
67852	B. bassiana	2022-07-12	3	1	RFP-1	Attp40
67852	B. bassiana	2022-07-12	9	1	RFP-1	Attp40
67852	B. bassiana	2022-07-12	21	0	RFP-1	Attp40
67852	B. bassiana	2022-07-12	21	0	RFP-1	Attp40
67852	B. bassiana	2022-07-12	21	0	RFP-1	Attp40
67852	B. bassiana	2022-07-12	21	0	RFP-1	Attp40
67852	B. bassiana	2022-07-12	21	0	RFP-1	Attp40
67852	B. bassiana	2022-07-12	21	0	RFP-1	Attp40
67852	B. bassiana	2022-07-12	21	0	RFP-1	Attp40
67984	B. bassiana	2022-07-12	7	1	RFP-2	Attp40
67984	B. bassiana	2022-07-12	13	1	RFP-2	Attp40
67984	B. bassiana	2022-07-12	13	1	RFP-2	Attp40
67984	B. bassiana	2022-07-12	15	1	RFP-2	Attp40
67984	B. bassiana	2022-07-12	18	1	RFP-2	Attp40
67984	B. bassiana	2022-07-12	21	0	RFP-2	Attp40
67984	B. bassiana	2022-07-12	21	0	RFP-2	Attp40
67984	B. bassiana	2022-07-12	21	0	RFP-2	Attp40
67984	B. bassiana	2022-07-12	21	0	RFP-2	Attp40
67984	B. bassiana	2022-07-12	21	0	RFP-2	Attp40
67984	B. bassiana	2022-07-12	10	1	RFP-2	Attp40
67984	B. bassiana	2022-07-12	13	1	RFP-2	Attp40
67984	B. bassiana	2022-07-12	14	1	RFP-2	Attp40
67984	B. bassiana	2022-07-12	18	1	RFP-2	Attp40
67984	B. bassiana	2022-07-12	19	1	RFP-2	Attp40
67984	B. bassiana	2022-07-12	19	1	RFP-2	Attp40
67984	B. bassiana	2022-07-12	21	1	RFP-2	Attp40
67984	B. bassiana	2022-07-12	21	0	RFP-2	Attp40
67984	B. bassiana	2022-07-12	21	0	RFP-2	Attp40
67984	B. bassiana	2022-07-12	21	0	RFP-2	Attp40
67984	B. bassiana	2022-07-12	13	1	RFP-2	Attp40
67984	B. bassiana	2022-07-12	13	1	RFP-2	Attp40
67984	B. bassiana	2022-07-12	16	1	RFP-2	Attp40
67984	B. bassiana	2022-07-12	16	1	RFP-2	Attp40
67984	B. bassiana	2022-07-12	19	1	RFP-2	Attp40
67984	B. bassiana	2022-07-12	21	0	RFP-2	Attp40
67984	B. bassiana	2022-07-12	21	0	RFP-2	Attp40
67984	B. bassiana	2022-07-12	21	0	RFP-2	Attp40
67984	B. bassiana	2022-07-12	21	0	RFP-2	Attp40
67984	B. bassiana	2022-07-12	21	0	RFP-2	Attp40
36304	B. bassiana	2022-07-12	2	1	Empty Vector	Attp40
36304	B. bassiana	2022-07-12	10	1	Empty Vector	Attp40
36304	B. bassiana	2022-07-12	12	1	Empty Vector	Attp40
36304	B. bassiana	2022-07-12	16	1	Empty Vector	Attp40
36304	B. bassiana	2022-07-12	21	0	Empty Vector	Attp40
36304	B. bassiana	2022-07-12	21	0	Empty Vector	Attp40
36304	B. bassiana	2022-07-12	21	0	Empty Vector	Attp40
36304	B. bassiana	2022-07-12	21	0	Empty Vector	Attp40
36304	B. bassiana	2022-07-12	21	0	Empty Vector	Attp40
36304	B. bassiana	2022-07-12	21	0	Empty Vector	Attp40
36304	B. bassiana	2022-07-12	13	1	Empty Vector	Attp40
36304	B. bassiana	2022-07-12	14	1	Empty Vector	Attp40
36304	B. bassiana	2022-07-12	14	1	Empty Vector	Attp40
36304	B. bassiana	2022-07-12	21	0	Empty Vector	Attp40
36304	B. bassiana	2022-07-12	21	0	Empty Vector	Attp40
36304	B. bassiana	2022-07-12	21	0	Empty Vector	Attp40
36304	B. bassiana	2022-07-12	21	0	Empty Vector	Attp40
36304	B. bassiana	2022-07-12	21	0	Empty Vector	Attp40
36304	B. bassiana	2022-07-12	21	0	Empty Vector	Attp40
65901	B. bassiana	2022-07-12	10	1	BomBc1	Attp40
65901	B. bassiana	2022-07-12	10	1	BomBc1	Attp40
65901	B. bassiana	2022-07-12	16	1	BomBc1	Attp40
65901	B. bassiana	2022-07-12	16	1	BomBc1	Attp40
65901	B. bassiana	2022-07-12	19	1	BomBc1	Attp40
65901	B. bassiana	2022-07-12	21	0	BomBc1	Attp40
65901	B. bassiana	2022-07-12	21	0	BomBc1	Attp40
65901	B. bassiana	2022-07-12	21	0	BomBc1	Attp40
65901	B. bassiana	2022-07-12	21	0	BomBc1	Attp40
65901	B. bassiana	2022-07-12	21	0	BomBc1	Attp40
65901	B. bassiana	2022-07-12	8	1	BomBc1	Attp40
65901	B. bassiana	2022-07-12	10	1	BomBc1	Attp40
65901	B. bassiana	2022-07-12	11	1	BomBc1	Attp40
65901	B. bassiana	2022-07-12	12	1	BomBc1	Attp40
65901	B. bassiana	2022-07-12	12	1	BomBc1	Attp40
65901	B. bassiana	2022-07-12	13	1	BomBc1	Attp40
65901	B. bassiana	2022-07-12	13	1	BomBc1	Attp40
65901	B. bassiana	2022-07-12	21	0	BomBc1	Attp40
65901	B. bassiana	2022-07-12	21	0	BomBc1	Attp40
65901	B. bassiana	2022-07-12	21	0	BomBc1	Attp40
65901	B. bassiana	2022-07-12	10	1	BomBc1	Attp40
65901	B. bassiana	2022-07-12	13	1	BomBc1	Attp40
65901	B. bassiana	2022-07-12	17	1	BomBc1	Attp40
65901	B. bassiana	2022-07-12	18	1	BomBc1	Attp40
65901	B. bassiana	2022-07-12	21	0	BomBc1	Attp40
65901	B. bassiana	2022-07-12	21	0	BomBc1	Attp40
65901	B. bassiana	2022-07-12	21	0	BomBc1	Attp40
65901	B. bassiana	2022-07-12	21	0	BomBc1	Attp40
65901	B. bassiana	2022-07-12	21	0	BomBc1	Attp40
65901	B. bassiana	2022-07-15	20	1	BomBc1	Attp40
65901	B. bassiana	2022-07-15	21	0	BomBc1	Attp40
65901	B. bassiana	2022-07-15	21	0	BomBc1	Attp40
65901	B. bassiana	2022-07-15	21	0	BomBc1	Attp40
65901	B. bassiana	2022-07-15	21	0	BomBc1	Attp40
65901	B. bassiana	2022-07-15	21	0	BomBc1	Attp40
65901	B. bassiana	2022-07-15	21	0	BomBc1	Attp40
65901	B. bassiana	2022-07-15	21	0	BomBc1	Attp40
65901	B. bassiana	2022-07-15	21	0	BomBc1	Attp40
65901	B. bassiana	2022-07-15	21	0	BomBc1	Attp40
65901	B. bassiana	2022-07-15	21	0	BomBc1	Attp40
65901	B. bassiana	2022-07-15	21	0	BomBc1	Attp40
65901	B. bassiana	2022-07-15	21	0	BomBc1	Attp40
65901	B. bassiana	2022-07-15	21	0	BomBc1	Attp40
65901	B. bassiana	2022-07-15	21	0	BomBc1	Attp40
65901	B. bassiana	2022-07-15	21	0	BomBc1	Attp40
65901	B. bassiana	2022-07-15	21	0	BomBc1	Attp40
65901	B. bassiana	2022-07-15	21	0	BomBc1	Attp40
65901	B. bassiana	2022-07-15	21	0	BomBc1	Attp40
65901	B. bassiana	2022-07-15	3	1	BomBc1	Attp40
65901	B. bassiana	2022-07-15	12	1	BomBc1	Attp40
65901	B. bassiana	2022-07-15	21	0	BomBc1	Attp40
65901	B. bassiana	2022-07-15	21	0	BomBc1	Attp40
65901	B. bassiana	2022-07-15	21	0	BomBc1	Attp40
65901	B. bassiana	2022-07-15	21	0	BomBc1	Attp40
65901	B. bassiana	2022-07-15	21	0	BomBc1	Attp40
65901	B. bassiana	2022-07-15	21	0	BomBc1	Attp40
65901	B. bassiana	2022-07-15	21	0	BomBc1	Attp40
65901	B. bassiana	2022-07-15	21	0	BomBc1	Attp40
61348	B. bassiana	2022-07-15	6	1	BomBc2	Attp40
61348	B. bassiana	2022-07-15	7	1	BomBc2	Attp40
61348	B. bassiana	2022-07-15	9	1	BomBc2	Attp40
61348	B. bassiana	2022-07-15	10	1	BomBc2	Attp40
61348	B. bassiana	2022-07-15	10	1	BomBc2	Attp40
61348	B. bassiana	2022-07-15	11	1	BomBc2	Attp40
61348	B. bassiana	2022-07-15	13	1	BomBc2	Attp40
61348	B. bassiana	2022-07-15	15	1	BomBc2	Attp40
61348	B. bassiana	2022-07-15	21	0	BomBc2	Attp40
61348	B. bassiana	2022-07-15	21	0	BomBc2	Attp40
61348	B. bassiana	2022-07-15	2	1	BomBc2	Attp40
61348	B. bassiana	2022-07-15	2	1	BomBc2	Attp40
61348	B. bassiana	2022-07-15	2	1	BomBc2	Attp40
61348	B. bassiana	2022-07-15	4	1	BomBc2	Attp40
61348	B. bassiana	2022-07-15	4	1	BomBc2	Attp40
61348	B. bassiana	2022-07-15	5	1	BomBc2	Attp40
61348	B. bassiana	2022-07-15	10	1	BomBc2	Attp40
61348	B. bassiana	2022-07-15	15	1	BomBc2	Attp40
42599	B. bassiana	2022-07-15	1	1	BomS1	Attp40
42599	B. bassiana	2022-07-15	5	1	BomS1	Attp40
42599	B. bassiana	2022-07-15	7	1	BomS1	Attp40
42599	B. bassiana	2022-07-15	7	1	BomS1	Attp40
42599	B. bassiana	2022-07-15	21	0	BomS1	Attp40
42599	B. bassiana	2022-07-15	21	0	BomS1	Attp40
42599	B. bassiana	2022-07-15	21	0	BomS1	Attp40
42599	B. bassiana	2022-07-15	21	0	BomS1	Attp40
42599	B. bassiana	2022-07-15	21	0	BomS1	Attp40
42599	B. bassiana	2022-07-15	13	1	BomS1	Attp40
42599	B. bassiana	2022-07-15	21	0	BomS1	Attp40
42599	B. bassiana	2022-07-15	21	0	BomS1	Attp40
42599	B. bassiana	2022-07-15	21	0	BomS1	Attp40
42599	B. bassiana	2022-07-15	21	0	BomS1	Attp40
42599	B. bassiana	2022-07-15	21	0	BomS1	Attp40
42599	B. bassiana	2022-07-15	21	0	BomS1	Attp40
42599	B. bassiana	2022-07-15	21	0	BomS1	Attp40
42599	B. bassiana	2022-07-15	21	0	BomS1	Attp40
42599	B. bassiana	2022-07-15	21	0	BomS1	Attp40
42599	B. bassiana	2022-07-15	1	1	BomS1	Attp40
42599	B. bassiana	2022-07-15	19	1	BomS1	Attp40
42599	B. bassiana	2022-07-15	21	0	BomS1	Attp40
42599	B. bassiana	2022-07-15	21	0	BomS1	Attp40
42599	B. bassiana	2022-07-15	21	0	BomS1	Attp40
42599	B. bassiana	2022-07-15	21	0	BomS1	Attp40
42599	B. bassiana	2022-07-15	21	0	BomS1	Attp40
67852	B. bassiana	2022-07-15	11	1	RFP-1	Attp40
67852	B. bassiana	2022-07-15	12	1	RFP-1	Attp40
67852	B. bassiana	2022-07-15	18	1	RFP-1	Attp40
67852	B. bassiana	2022-07-15	19	1	RFP-1	Attp40
67852	B. bassiana	2022-07-15	21	0	RFP-1	Attp40
67852	B. bassiana	2022-07-15	21	0	RFP-1	Attp40
67852	B. bassiana	2022-07-15	21	0	RFP-1	Attp40
67852	B. bassiana	2022-07-15	21	0	RFP-1	Attp40
67852	B. bassiana	2022-07-15	21	0	RFP-1	Attp40
67852	B. bassiana	2022-07-15	21	0	RFP-1	Attp40
67852	B. bassiana	2022-07-15	11	1	RFP-1	Attp40
67852	B. bassiana	2022-07-15	16	1	RFP-1	Attp40
67852	B. bassiana	2022-07-15	16	1	RFP-1	Attp40
67852	B. bassiana	2022-07-15	17	1	RFP-1	Attp40
67852	B. bassiana	2022-07-15	20	1	RFP-1	Attp40
67852	B. bassiana	2022-07-15	21	0	RFP-1	Attp40
67852	B. bassiana	2022-07-15	21	0	RFP-1	Attp40
67852	B. bassiana	2022-07-15	21	0	RFP-1	Attp40
67852	B. bassiana	2022-07-15	21	0	RFP-1	Attp40
67852	B. bassiana	2022-07-15	21	0	RFP-1	Attp40
67852	B. bassiana	2022-07-15	15	1	RFP-1	Attp40
67852	B. bassiana	2022-07-15	21	0	RFP-1	Attp40
67852	B. bassiana	2022-07-15	21	0	RFP-1	Attp40
67852	B. bassiana	2022-07-15	21	0	RFP-1	Attp40
67852	B. bassiana	2022-07-15	21	0	RFP-1	Attp40
67852	B. bassiana	2022-07-15	21	0	RFP-1	Attp40
67852	B. bassiana	2022-07-15	21	0	RFP-1	Attp40
67852	B. bassiana	2022-07-15	21	0	RFP-1	Attp40
67852	B. bassiana	2022-07-15	21	0	RFP-1	Attp40
67852	B. bassiana	2022-07-15	21	0	RFP-1	Attp40
67984	B. bassiana	2022-07-15	7	1	RFP-2	Attp40
67984	B. bassiana	2022-07-15	13	1	RFP-2	Attp40
67984	B. bassiana	2022-07-15	14	1	RFP-2	Attp40
67984	B. bassiana	2022-07-15	19	1	RFP-2	Attp40
67984	B. bassiana	2022-07-15	21	0	RFP-2	Attp40
67984	B. bassiana	2022-07-15	21	0	RFP-2	Attp40
67984	B. bassiana	2022-07-15	21	0	RFP-2	Attp40
67984	B. bassiana	2022-07-15	21	0	RFP-2	Attp40
67984	B. bassiana	2022-07-15	21	0	RFP-2	Attp40
67984	B. bassiana	2022-07-15	21	0	RFP-2	Attp40
67984	B. bassiana	2022-07-15	7	1	RFP-2	Attp40
67984	B. bassiana	2022-07-15	10	1	RFP-2	Attp40
67984	B. bassiana	2022-07-15	15	1	RFP-2	Attp40
67984	B. bassiana	2022-07-15	15	1	RFP-2	Attp40
67984	B. bassiana	2022-07-15	21	0	RFP-2	Attp40
67984	B. bassiana	2022-07-15	21	0	RFP-2	Attp40
67984	B. bassiana	2022-07-15	21	0	RFP-2	Attp40
67984	B. bassiana	2022-07-15	21	0	RFP-2	Attp40
67984	B. bassiana	2022-07-15	21	0	RFP-2	Attp40
67984	B. bassiana	2022-07-15	21	0	RFP-2	Attp40
67984	B. bassiana	2022-07-15	11	1	RFP-2	Attp40
67984	B. bassiana	2022-07-15	13	1	RFP-2	Attp40
67984	B. bassiana	2022-07-15	14	1	RFP-2	Attp40
67984	B. bassiana	2022-07-15	15	1	RFP-2	Attp40
67984	B. bassiana	2022-07-15	19	1	RFP-2	Attp40
67984	B. bassiana	2022-07-15	21	0	RFP-2	Attp40
67984	B. bassiana	2022-07-15	21	0	RFP-2	Attp40
67984	B. bassiana	2022-07-15	21	0	RFP-2	Attp40
67984	B. bassiana	2022-07-15	21	0	RFP-2	Attp40
67984	B. bassiana	2022-07-15	21	0	RFP-2	Attp40
36304	B. bassiana	2022-07-15	3	1	Empty Vector	Attp40
36304	B. bassiana	2022-07-15	4	1	Empty Vector	Attp40
36304	B. bassiana	2022-07-15	4	1	Empty Vector	Attp40
36304	B. bassiana	2022-07-15	11	1	Empty Vector	Attp40
36304	B. bassiana	2022-07-15	11	1	Empty Vector	Attp40
36304	B. bassiana	2022-07-15	14	1	Empty Vector	Attp40
36304	B. bassiana	2022-07-15	21	0	Empty Vector	Attp40
36304	B. bassiana	2022-07-15	21	0	Empty Vector	Attp40
36304	B. bassiana	2022-07-15	21	0	Empty Vector	Attp40
36304	B. bassiana	2022-07-15	21	0	Empty Vector	Attp40
36304	B. bassiana	2022-07-15	21	0	Empty Vector	Attp40
36304	B. bassiana	2022-07-15	21	0	Empty Vector	Attp40
36304	B. bassiana	2022-07-15	21	0	Empty Vector	Attp40
36304	B. bassiana	2022-07-15	21	0	Empty Vector	Attp40
36304	B. bassiana	2022-07-15	21	0	Empty Vector	Attp40
36304	B. bassiana	2022-07-15	21	0	Empty Vector	Attp40
36304	B. bassiana	2022-07-15	21	0	Empty Vector	Attp40
36304	B. bassiana	2022-07-15	21	0	Empty Vector	Attp40
36304	B. bassiana	2022-07-15	21	0	Empty Vector	Attp40
