# Supplementary material for: The genetic basis of variation in immune defense against Lysinibacillus fusiformis infection in Drosophila melanogaster
Source: PLoS Pathog. 2023 Aug 7;19(8):e1010934. doi: 10.1371/journal.ppat.1010934 (PMC10434897; doi:10.1371/journal.ppat.1010934)
Supplement: S14 Table — (XLSX) [file ppat.1010934.s014.xlsx]

## Sheet: Sheet1
	Variable	Hazard Ratio	95% Confidence Interval	P-value
Genotypes	Empty Vector (BDSC 36303)	-	-
	BomS2 (BDSC 28788)	22.5	5.43, 93.2	<0.001
	Jabba (BDSC 36852)	2.23	0.41, 12.2	0.4
Block	2022-05-11	-	-
	2022-05-13	1.63	-0.82, 3.25	0.2
	2022-05-16	1.04	0.53, 2.04	>0.9
	2022-05-23	0.21	0.08, 0.57	0.002
