# Supplementary material for: The genetic basis of variation in immune defense against Lysinibacillus fusiformis infection in Drosophila melanogaster
Source: PLoS Pathog. 2023 Aug 7;19(8):e1010934. doi: 10.1371/journal.ppat.1010934 (PMC10434897; doi:10.1371/journal.ppat.1010934)
Supplement: S15 Table — (XLSX) [file ppat.1010934.s015.xlsx]

## Sheet: Sheet1
	Variable	Hazard Ratio	95% Confidence Interval	P-value
Genotypes	Empty Vector (BDSC 36304)	-	-
	BomBc1 (BDSC 65901)	1.39	0.54, 3.58	0.5
	BomBc2 (BDSC 61348)	20.3	7.48, 55.4	<0.001
	BomS1 (BDSC 42599)	5.76	2.43, 13.6	<0.001
	RFP-1 (BDSC 67852)	3.84	1.66, 8.90	0.002
	RFP-2 (BDSC 67984)	4.25	1.81, 10.0	<0.001
Block	2022-05-11	-	-
	2022-05-13	0.59	0.36, 0.99	0.045
	2022-05-16	0.45	0.25, 0.81	0.008
	2022-05-23	0.19	0.11, 0.34	<0.001
