# Supplementary material for: The genetic basis of variation in immune defense against Lysinibacillus fusiformis infection in Drosophila melanogaster
Source: PLoS Pathog. 2023 Aug 7;19(8):e1010934. doi: 10.1371/journal.ppat.1010934 (PMC10434897; doi:10.1371/journal.ppat.1010934)
Supplement: S16 Table — (XLSX) [file ppat.1010934.s016.xlsx]

## Sheet: Sheet1
	Variable	Hazard Ratio	95% Confidence Interval	P-value
Genotypes	Empty Vector (BDSC 36303)	-	-
	BomS2 (BDSC 28788)	2.66	1.58, 4.49	<0.001
	Jabba (BDSC 36852)	1.09	0.56, 2.11	0.8
Block	2022-07-12	-	-
	2022-07-15	0.71	0.42, 1.22	0.2
	2022-07-09	0.53	0.32, 0.87	0.013
