# Supplementary material for: The genetic basis of variation in immune defense against Lysinibacillus fusiformis infection in Drosophila melanogaster
Source: PLoS Pathog. 2023 Aug 7;19(8):e1010934. doi: 10.1371/journal.ppat.1010934 (PMC10434897; doi:10.1371/journal.ppat.1010934)
Supplement: S17 Table — (XLSX) [file ppat.1010934.s017.xlsx]

## Sheet: Sheet1
	Variable	Hazard Ratio	95% Confidence Interval	P-value
Genotypes	Empty Vector (BDSC 36304)	-	-
	BomBc1 (BDSC 65901)	0.78	0.45, 1.34	0.4
	BomBc2 (BDSC 61348)	6.88	3.44, 13.7	<0.001
	BomS1 (BDSC 42599)	0.53	0.29, 0.96	0.036
	RFP-1 (BDSC 67852)	0.64	0.37, 1.12	0.12
	RFP-2 (BDSC 67984)	0.94	0.57, 1.57	0.8
Block	2022-07-12	-	-
	2022-07-15	0.64	0.42, 0.96	0.031
	2022-07-09	0.95	0.63, 1.43	0.8
