# Supplementary material for: The genetic basis of variation in immune defense against Lysinibacillus fusiformis infection in Drosophila melanogaster
Source: PLoS Pathog. 2023 Aug 7;19(8):e1010934. doi: 10.1371/journal.ppat.1010934 (PMC10434897; doi:10.1371/journal.ppat.1010934)
Supplement: S18 Table — (XLSX) [file ppat.1010934.s018.xlsx]

## Sheet: Sheet1
Line Name (number)	Description	Target	Acquired From
r4 (33832)	Gal4 expressed in fat bodies	NA	Bloomington Drosophila Stock Center
He (8699)	Gal4 expressed in hemocytes	NA	Bloomington Drosophila Stock Center
c564 (6982)	Gal4 expressed in fat bodies and other tissues	NA	Bloomington Drosophila Stock Center
36304	RNAi control	Empty vector	Bloomington Drosophila Stock Center
36303	RNAi control	Empty vector	Bloomington Drosophila Stock Center
36852	RNAi targeting Jabba	Jabba	Bloomington Drosophila Stock Center
65901	RNAi targeting BomBc1	BomBc1	Bloomington Drosophila Stock Center
61348	RNAi targeting BomBc2	BomBc2	Bloomington Drosophila Stock Center
42599	RNAi targeting BomS1	BomS1	Bloomington Drosophila Stock Center
28788	RNAi targeting BomS2	BomS2	Bloomington Drosophila Stock Center
67852	RNAi control	RFP	Bloomington Drosophila Stock Center
67984	RNAi control	RFP	Bloomington Drosophila Stock Center
8N	Control line for Diptericin	NA	Generated in the lab using CRISPR (in prep)
1I	Diptericin Null line	DptA	Generated in the lab using CRISPR (in prep)
1G	Diptericin Null line	DptA	Generated in the lab using CRISPR (in prep)
Imd	Classic Imd null	Imd	Lazzaro lab
Bom(delta55C)	knockout of 10 bomanins	bomanin cluster	Wasserman lab
Bom(deltaleft)	knockout of 6 left bomanins	bomanin cluster	Wasserman lab
Bom(control)	control line for bomanin mutants	NA	Wasserman lab
