# Supplementary material for: The genetic basis of variation in immune defense against Lysinibacillus fusiformis infection in Drosophila melanogaster
Source: PLoS Pathog. 2023 Aug 7;19(8):e1010934. doi: 10.1371/journal.ppat.1010934 (PMC10434897; doi:10.1371/journal.ppat.1010934)
Supplement: S19 Table — (XLSX) [file ppat.1010934.s019.xlsx]

## Sheet: Sheet1
Primer Name	Sequence	Source
rp49_PD41810F	AGCATACAGGCCCAAGATCG	https://www.flyrnai.org/flyprimerbank
rp49_PD41810R	TGTTGTCGATACCCTTGGGC	https://www.flyrnai.org/flyprimerbank
BomS2_PD40206F	ACCGTCTTTGTGTTCGGTCT	https://www.flyrnai.org/flyprimerbank
BomS2_PD40206R	TGCAGTCCCCGTTGATTACC	https://www.flyrnai.org/flyprimerbank
BomBc2_PP1866F	GAGCCTGACGTTATTGGCG	https://www.flyrnai.org/flyprimerbank
BomBc2_PP1866R	CCTTTTCCACTTGTTGGCTTGT	https://www.flyrnai.org/flyprimerbank
BomS1_PD40375F	TCGTCACCGTTTTTGTGCTC	https://www.flyrnai.org/flyprimerbank
BomS1_PD40375R	CCCTGCAAATCGCCATTGATG	https://www.flyrnai.org/flyprimerbank
BomBc1_PP4717F	AAGTGCCTGATTCTGTCCTTTG	https://www.flyrnai.org/flyprimerbank
BomBc1_PP4717R	GCCACCGACTACGACGTTTT	https://www.flyrnai.org/flyprimerbank
